# Supplementary material for: Barriers to Buprenorphine Dispensing by Medicaid-Participating Community Retail Pharmacies
Source: JAMA Health Forum. 2024 May 17;5(5):e241077. doi: 10.1001/jamahealthforum.2024.1077 (PMC11102015; doi:10.1001/jamahealthforum.2024.1077)
Supplement: Supplement 1. — eMethods [file jamahealthforum-e241077-s001.xlsx]

## Sheet: detail_level
TCGPI_ID	NDC_UPC_HRI	NEW_NDC_UPC_HRI	std_dose	mono_product	ROOT_CLASSIFICATION	SECONDARY_CLASSIFICATION	GENERIC_PRODUCT_PACK_CODE	TCGPI_NAME	DRUG_NAME	PACKAGE_SIZE	PACKAGE_SIZE_UOM	PACKAGE_QUANTITY	UNIT_DOSE_UNIT_USE_PKG_CODE	PACKAGE_DESCRIPTION_CODE	PACK_DESCR	ROUTE_OF_ADMINISTRATION	ROA_DESCR	DOSAGE_FORM	DOSE_FRM_DESCR	STRENGTH	STRENGTH_UNIT_OF_MEASURE	RX_OTC_INDICATOR_FLAG	RX_OTC_DESCR	DEA_SCHEDULE_NUM	ITEM_STATUS_FLAG	INACTV_DT	ITEM_STAT_DESCR	MEDISPAN_LABELER_ID	MANUFACTURER_ABBR_NAME	MANUFACTURER_NAME	BIOEQUIVALENCE_CODE	BIOEQUIV_DESCR	EFFICACY_CODE	EFFICACY_DESCR	BRAND_NAME_CODE	BRAND_NAME_DESCR	NAME_SOURCE_CODE	KDC	NEW_DRUG_DESCRIPTOR_IDENTIFIER	SCREENABLE_FLAG	KDC_FLAG	MAINTENANCE_DRUG_CODE	MAINTENANCE_DRUG_DESCR
6520001000E520	12496010001	NULL	null	yes	NULL	Opioid Partial Agonists	19325251	Buprenorphine Extended Release Soln Pref Syr 100 MG/0.5ML	Sublocade	0.500	ML	1	X	SR	Syringe	SC	Subcutaneous	SOSY	Solution Prefilled Syringe	100	MG/0.5ML	R	Rx (single source)	3	A	NULL	Active	12496	INDIVIOR	INDIVIOR INC	N	Equivalency determination not available	2	Determined to be safe and effective	T	Trademarked Name	P	3.8983e+009	0	Y	Y	1	Not a Maintenance Drug
6520001000E520	12496010005	NULL	null	yes	NULL	Opioid Partial Agonists	19325251	Buprenorphine Extended Release Soln Pref Syr 100 MG/0.5ML	Sublocade	0.500	ML	1	X	SR	Syringe	SC	Subcutaneous	SOSY	Solution Prefilled Syringe	100	MG/0.5ML	R	Rx (single source)	3	A	NULL	Active	12496	INDIVIOR	INDIVIOR INC	N	Equivalency determination not available	2	Determined to be safe and effective	T	Trademarked Name	P	3.8983e+009	0	Y	Y	1	Not a Maintenance Drug
6520001000E530	12496030005	NULL	null	yes	NULL	Opioid Partial Agonists	19327167	Buprenorphine Extended Release Soln Pref Syr 300 MG/1.5ML	Sublocade	1.500	ML	1	X	SR	Syringe	SC	Subcutaneous	SOSY	Solution Prefilled Syringe	300	MG/1.5ML	R	Rx (single source)	3	A	NULL	Active	12496	INDIVIOR	INDIVIOR INC	N	Equivalency determination not available	2	Determined to be safe and effective	T	Trademarked Name	P	3.8983e+009	0	Y	Y	1	Not a Maintenance Drug
6520001000E530	12496030001	NULL	null	yes	NULL	Opioid Partial Agonists	19327167	Buprenorphine Extended Release Soln Pref Syr 300 MG/1.5ML	Sublocade	1.500	ML	1	X	SR	Syringe	SC	Subcutaneous	SOSY	Solution Prefilled Syringe	300	MG/1.5ML	R	Rx (single source)	3	A	NULL	Active	12496	INDIVIOR	INDIVIOR INC	N	Equivalency determination not available	2	Determined to be safe and effective	T	Trademarked Name	P	3.8983e+009	0	Y	Y	1	Not a Maintenance Drug
65200010100760	55700030230	NULL	2	yes	NULL	Opioid Partial Agonists	36651040	Buprenorphine HCl SL Tab 2 MG (Base Equiv)	Buprenorphine HCl	30.000	EA	1	U	BO	Bottle	SL	Sublingual	SUBL	Tablet Sublingual	2	MG	S	Rx (multiple source)	3	A	NULL	Active	49999	QUALITY	QUALITY CARE	A	Products in same GPI are equivalent	2	Determined to be safe and effective	G	Generic Name	P	3.49001e+008	0	Y	Y	1	Not a Maintenance Drug
65200010100760	60687048121	NULL	2	yes	NULL	Opioid Partial Agonists	36651044	Buprenorphine HCl SL Tab 2 MG (Base Equiv)	Buprenorphine HCl	30.000	EA	1	X	BX	Box	SL	Sublingual	SUBL	Tablet Sublingual	2	MG	S	Rx (multiple source)	3	A	NULL	Active	62584	AMERHEALTH	AMERICAN HEALTH PACKAGING	A	Products in same GPI are equivalent	2	Determined to be safe and effective	G	Generic Name	P	3.49001e+008	0	Y	Y	1	Not a Maintenance Drug
65200010100760	12496127802	NULL	2	yes	NULL	Opioid Partial Agonists	36651070	Buprenorphine HCl SL Tab 2 MG (Base Equiv)	Subutex	30.000	EA	1		BO	Bottle	SL	Sublingual	SUBL	Tablet Sublingual	2	MG	S	Rx (multiple source)	3	Z	20120101	Inactive Greater than 48 Months	12496	INDIVIOR	INDIVIOR INC	A	Products in same GPI are equivalent	2	Determined to be safe and effective	T	Trademarked Name	P	3.49001e+008	0	Y	Y	1	Not a Maintenance Drug
65200010100760	00378092393	NULL	2	yes	NULL	Opioid Partial Agonists	36651070	Buprenorphine HCl SL Tab 2 MG (Base Equiv)	Buprenorphine HCl	30.000	EA	1		BO	Bottle	SL	Sublingual	SUBL	Tablet Sublingual	2	MG	S	Rx (multiple source)	3	I	NULL	Inactive	378	MYLAN	MYLAN	A	Products in same GPI are equivalent	2	Determined to be safe and effective	G	Generic Name	P	3.49001e+008	0	Y	Y	1	Not a Maintenance Drug
65200010100760	60687048111	NULL	2	yes	NULL	Opioid Partial Agonists	36651JVS	Buprenorphine HCl SL Tab 2 MG (Base Equiv)	Buprenorphine HCl	1.000	EA	1	X	BL	Blister	SL	Sublingual	SUBL	Tablet Sublingual	2	MG	S	Rx (multiple source)	3	A	NULL	Active	62584	AMERHEALTH	AMERICAN HEALTH PACKAGING	A	Products in same GPI are equivalent	2	Determined to be safe and effective	G	Generic Name	P	3.49001e+008	0	Y	Y	1	Not a Maintenance Drug
65200010100760	49999063830	NULL	2	yes	NULL	Opioid Partial Agonists	36651040	Buprenorphine HCl SL Tab 2 MG (Base Equiv)	Subutex	30.000	EA	1	U	BO	Bottle	SL	Sublingual	SUBL	Tablet Sublingual	2	MG	S	Rx (multiple source)	3	Z	20120101	Inactive Greater than 48 Months	49999	QUALITY	QUALITY CARE	A	Products in same GPI are equivalent	2	Determined to be safe and effective	T	Trademarked Name	P	3.49001e+008	0	Y	Y	1	Not a Maintenance Drug
65200010100760	00054017613	NULL	2	yes	NULL	Opioid Partial Agonists	36651070	Buprenorphine HCl SL Tab 2 MG (Base Equiv)	Buprenorphine HCl	30.000	EA	1		BO	Bottle	SL	Sublingual	SUBL	Tablet Sublingual	2	MG	S	Rx (multiple source)	3	A	NULL	Active	143	HIKMA	HIKMA	A	Products in same GPI are equivalent	2	Determined to be safe and effective	G	Generic Name	P	3.49001e+008	0	Y	Y	1	Not a Maintenance Drug
65200010100760	35356055530	NULL	2	yes	NULL	Opioid Partial Agonists	36651040	Buprenorphine HCl SL Tab 2 MG (Base Equiv)	Buprenorphine HCl	30.000	EA	1	U	BO	Bottle	SL	Sublingual	SUBL	Tablet Sublingual	2	MG	S	Rx (multiple source)	3	I	NULL	Inactive	35356	QUALITY	QUALITY CARE	A	Products in same GPI are equivalent	2	Determined to be safe and effective	G	Generic Name	P	3.49001e+008	0	Y	Y	1	Not a Maintenance Drug
65200010100760	00228315603	NULL	2	yes	NULL	Opioid Partial Agonists	36651070	Buprenorphine HCl SL Tab 2 MG (Base Equiv)	Buprenorphine HCl	30.000	EA	1		BO	Bottle	SL	Sublingual	SUBL	Tablet Sublingual	2	MG	S	Rx (multiple source)	3	A	NULL	Active	228	ACTAV ELIZ	ACTAVIS ELIZABETH	A	Products in same GPI are equivalent	2	Determined to be safe and effective	G	Generic Name	P	3.49001e+008	0	Y	Y	1	Not a Maintenance Drug
65200010100760	50383092493	NULL	2	yes	NULL	Opioid Partial Agonists	36651070	Buprenorphine HCl SL Tab 2 MG (Base Equiv)	Buprenorphine HCl	30.000	EA	1		BO	Bottle	SL	Sublingual	SUBL	Tablet Sublingual	2	MG	S	Rx (multiple source)	3	A	NULL	Active	50383	HI-TECH	HI-TECH	A	Products in same GPI are equivalent	2	Determined to be safe and effective	G	Generic Name	P	3.49001e+008	0	Y	Y	1	Not a Maintenance Drug
65200010100760	68308020230	NULL	2	yes	NULL	Opioid Partial Agonists	36651070	Buprenorphine HCl SL Tab 2 MG (Base Equiv)	Buprenorphine HCl	30.000	EA	1		BO	Bottle	SL	Sublingual	SUBL	Tablet Sublingual	2	MG	S	Rx (multiple source)	3	Z	20110501	Inactive Greater than 48 Months	68308	MIDLOTHIAN	MIDLOTHIAN LABORATORIES LLC	A	Products in same GPI are equivalent	2	Determined to be safe and effective	G	Generic Name	P	3.49001e+008	0	Y	Y	1	Not a Maintenance Drug
65200010100760	35356055530	NULL	2	yes	NULL	Opioid Partial Agonists	36651040	Buprenorphine HCl SL Tab 2 MG (Base Equiv)	Buprenorphine HCl	30.000	EA	1	U	BO	Bottle	SL	Sublingual	SUBL	Tablet Sublingual	2	MG	S	Rx (multiple source)	3	A	NULL	Active	35356	QUALITY	QUALITY CARE	A	Products in same GPI are equivalent	2	Determined to be safe and effective	G	Generic Name	P	3.49001e+008	0	Y	Y	1	Not a Maintenance Drug
65200010100760	00093537856	NULL	2	yes	NULL	Opioid Partial Agonists	36651070	Buprenorphine HCl SL Tab 2 MG (Base Equiv)	Buprenorphine HCl	30.000	EA	1		BO	Bottle	SL	Sublingual	SUBL	Tablet Sublingual	2	MG	S	Rx (multiple source)	3	I	NULL	Inactive	93	TEVA USA	TEVA PHARMACEUTICALS USA	A	Products in same GPI are equivalent	2	Determined to be safe and effective	G	Generic Name	P	3.49001e+008	0	Y	Y	1	Not a Maintenance Drug
65200010100760	42858050103	NULL	2	yes	NULL	Opioid Partial Agonists	36651070	Buprenorphine HCl SL Tab 2 MG (Base Equiv)	Buprenorphine HCl	30.000	EA	1		BO	Bottle	SL	Sublingual	SUBL	Tablet Sublingual	2	MG	S	Rx (multiple source)	3	A	NULL	Active	42858	RHODES PHA	RHODES PHARMACEUTICAL	A	Products in same GPI are equivalent	2	Determined to be safe and effective	G	Generic Name	P	3.49001e+008	0	Y	Y	1	Not a Maintenance Drug
65200010100760	62756045983	NULL	2	yes	NULL	Opioid Partial Agonists	36651070	Buprenorphine HCl SL Tab 2 MG (Base Equiv)	Buprenorphine HCl	30.000	EA	1		BO	Bottle	SL	Sublingual	SUBL	Tablet Sublingual	2	MG	S	Rx (multiple source)	3	A	NULL	Active	99746	SUN PHARMA	SUN PHARMACEUTICALS	A	Products in same GPI are equivalent	2	Determined to be safe and effective	G	Generic Name	P	3.49001e+008	0	Y	Y	1	Not a Maintenance Drug
65200010100780	60687049221	NULL	8	yes	NULL	Opioid Partial Agonists	36652044	Buprenorphine HCl SL Tab 8 MG (Base Equiv)	Buprenorphine HCl	30.000	EA	1	X	BX	Box	SL	Sublingual	SUBL	Tablet Sublingual	8	MG	S	Rx (multiple source)	3	A	NULL	Active	62584	AMERHEALTH	AMERICAN HEALTH PACKAGING	A	Products in same GPI are equivalent	2	Determined to be safe and effective	G	Generic Name	P	3.49001e+008	0	Y	Y	1	Not a Maintenance Drug
65200010100780	53217024630	NULL	8	yes	NULL	Opioid Partial Agonists	36652040	Buprenorphine HCl SL Tab 8 MG (Base Equiv)	Buprenorphine HCl	30.000	EA	1	U	BO	Bottle	SL	Sublingual	SUBL	Tablet Sublingual	8	MG	S	Rx (multiple source)	3	A	NULL	Active	33261	AIDAREX PH	AIDAREX PHARMACEUTICALS	A	Products in same GPI are equivalent	2	Determined to be safe and effective	G	Generic Name	P	3.49001e+008	0	Y	Y	1	Not a Maintenance Drug
65200010100780	00054017713	NULL	8	yes	NULL	Opioid Partial Agonists	36652070	Buprenorphine HCl SL Tab 8 MG (Base Equiv)	Buprenorphine HCl	30.000	EA	1		BO	Bottle	SL	Sublingual	SUBL	Tablet Sublingual	8	MG	S	Rx (multiple source)	3	A	NULL	Active	143	HIKMA	HIKMA	A	Products in same GPI are equivalent	2	Determined to be safe and effective	G	Generic Name	P	3.49001e+008	0	Y	Y	1	Not a Maintenance Drug
65200010100780	55700030330	NULL	8	yes	NULL	Opioid Partial Agonists	36652040	Buprenorphine HCl SL Tab 8 MG (Base Equiv)	Buprenorphine HCl	30.000	EA	1	U	BO	Bottle	SL	Sublingual	SUBL	Tablet Sublingual	8	MG	S	Rx (multiple source)	3	I	NULL	Inactive	49999	QUALITY	QUALITY CARE	A	Products in same GPI are equivalent	2	Determined to be safe and effective	G	Generic Name	P	3.49001e+008	0	Y	Y	1	Not a Maintenance Drug
65200010100780	35356055630	NULL	8	yes	NULL	Opioid Partial Agonists	36652040	Buprenorphine HCl SL Tab 8 MG (Base Equiv)	Buprenorphine HCl	30.000	EA	1	U	BO	Bottle	SL	Sublingual	SUBL	Tablet Sublingual	8	MG	S	Rx (multiple source)	3	I	NULL	Inactive	35356	QUALITY	QUALITY CARE	A	Products in same GPI are equivalent	2	Determined to be safe and effective	G	Generic Name	P	3.49001e+008	0	Y	Y	1	Not a Maintenance Drug
65200010100780	63874117303	NULL	8	yes	NULL	Opioid Partial Agonists	36652040	Buprenorphine HCl SL Tab 8 MG (Base Equiv)	Subutex	30.000	EA	1	U	BO	Bottle	SL	Sublingual	SUBL	Tablet Sublingual	8	MG	S	Rx (multiple source)	3	Z	20120101	Inactive Greater than 48 Months	63874	ALTURA PHA	ALTURA PHARMACEUTICALS	A	Products in same GPI are equivalent	2	Determined to be safe and effective	T	Trademarked Name	P	3.49001e+008	0	Y	Y	1	Not a Maintenance Drug
65200010100780	43063075306	NULL	8	yes	NULL	Opioid Partial Agonists	36652075	Buprenorphine HCl SL Tab 8 MG (Base Equiv)	Buprenorphine HCl	6.000	EA	1	U	BO	Bottle	SL	Sublingual	SUBL	Tablet Sublingual	8	MG	S	Rx (multiple source)	3	I	NULL	Inactive	43063	PDRX PHARM	PDRX PHARMACEUTICAL	A	Products in same GPI are equivalent	2	Determined to be safe and effective	G	Generic Name	P	3.49001e+008	0	Y	Y	1	Not a Maintenance Drug
65200010100780	68308020830	NULL	8	yes	NULL	Opioid Partial Agonists	36652070	Buprenorphine HCl SL Tab 8 MG (Base Equiv)	Buprenorphine HCl	30.000	EA	1		BO	Bottle	SL	Sublingual	SUBL	Tablet Sublingual	8	MG	S	Rx (multiple source)	3	Z	20110501	Inactive Greater than 48 Months	68308	MIDLOTHIAN	MIDLOTHIAN LABORATORIES LLC	A	Products in same GPI are equivalent	2	Determined to be safe and effective	G	Generic Name	P	3.49001e+008	0	Y	Y	1	Not a Maintenance Drug
65200010100780	63629409201	NULL	8	yes	NULL	Opioid Partial Agonists	36652076	Buprenorphine HCl SL Tab 8 MG (Base Equiv)	Subutex	10.000	EA	1	U	BO	Bottle	SL	Sublingual	SUBL	Tablet Sublingual	8	MG	S	Rx (multiple source)	3	Z	20120101	Inactive Greater than 48 Months	63629	BRYANTRANC	BRYANT RANCH PREPACK	A	Products in same GPI are equivalent	2	Determined to be safe and effective	T	Trademarked Name	P	3.49001e+008	0	Y	Y	1	Not a Maintenance Drug
65200010100780	49999063930	NULL	8	yes	NULL	Opioid Partial Agonists	36652040	Buprenorphine HCl SL Tab 8 MG (Base Equiv)	Subutex	30.000	EA	1	U	BO	Bottle	SL	Sublingual	SUBL	Tablet Sublingual	8	MG	S	Rx (multiple source)	3	Z	20120101	Inactive Greater than 48 Months	49999	QUALITY	QUALITY CARE	A	Products in same GPI are equivalent	2	Determined to be safe and effective	T	Trademarked Name	P	3.49001e+008	0	Y	Y	1	Not a Maintenance Drug
65200010100780	42858050203	NULL	8	yes	NULL	Opioid Partial Agonists	36652070	Buprenorphine HCl SL Tab 8 MG (Base Equiv)	Buprenorphine HCl	30.000	EA	1		BO	Bottle	SL	Sublingual	SUBL	Tablet Sublingual	8	MG	S	Rx (multiple source)	3	A	NULL	Active	42858	RHODES PHA	RHODES PHARMACEUTICAL	A	Products in same GPI are equivalent	2	Determined to be safe and effective	G	Generic Name	P	3.49001e+008	0	Y	Y	1	Not a Maintenance Drug
65200010100780	00093537956	NULL	8	yes	NULL	Opioid Partial Agonists	36652070	Buprenorphine HCl SL Tab 8 MG (Base Equiv)	Buprenorphine HCl	30.000	EA	1		BO	Bottle	SL	Sublingual	SUBL	Tablet Sublingual	8	MG	S	Rx (multiple source)	3	I	NULL	Inactive	93	TEVA USA	TEVA PHARMACEUTICALS USA	A	Products in same GPI are equivalent	2	Determined to be safe and effective	G	Generic Name	P	3.49001e+008	0	Y	Y	1	Not a Maintenance Drug
65200010100780	12496131002	NULL	8	yes	NULL	Opioid Partial Agonists	36652070	Buprenorphine HCl SL Tab 8 MG (Base Equiv)	Subutex	30.000	EA	1		BO	Bottle	SL	Sublingual	SUBL	Tablet Sublingual	8	MG	S	Rx (multiple source)	3	Z	20120101	Inactive Greater than 48 Months	12496	INDIVIOR	INDIVIOR INC	A	Products in same GPI are equivalent	2	Determined to be safe and effective	T	Trademarked Name	P	3.49001e+008	0	Y	Y	1	Not a Maintenance Drug
65200010100780	00378092493	NULL	8	yes	NULL	Opioid Partial Agonists	36652070	Buprenorphine HCl SL Tab 8 MG (Base Equiv)	Buprenorphine HCl	30.000	EA	1		BO	Bottle	SL	Sublingual	SUBL	Tablet Sublingual	8	MG	S	Rx (multiple source)	3	I	NULL	Inactive	378	MYLAN	MYLAN	A	Products in same GPI are equivalent	2	Determined to be safe and effective	G	Generic Name	P	3.49001e+008	0	Y	Y	1	Not a Maintenance Drug
65200010100780	50090292400	NULL	8	yes	NULL	Opioid Partial Agonists	36652040	Buprenorphine HCl SL Tab 8 MG (Base Equiv)	Buprenorphine HCl	30.000	EA	1	U	BO	Bottle	SL	Sublingual	SUBL	Tablet Sublingual	8	MG	S	Rx (multiple source)	3	A	NULL	Active	50090	ASMEDSOLUT	A-S MEDICATION SOLUTIONS	A	Products in same GPI are equivalent	2	Determined to be safe and effective	G	Generic Name	P	3.49001e+008	0	Y	Y	1	Not a Maintenance Drug
65200010100780	54569657800	NULL	8	yes	NULL	Opioid Partial Agonists	36652040	Buprenorphine HCl SL Tab 8 MG (Base Equiv)	Buprenorphine HCl	30.000	EA	1	U	BO	Bottle	SL	Sublingual	SUBL	Tablet Sublingual	8	MG	S	Rx (multiple source)	3	I	NULL	Inactive	54569	ASMEDSOLUT	A-S MEDICATION SOLUTIONS	A	Products in same GPI are equivalent	2	Determined to be safe and effective	G	Generic Name	P	3.49001e+008	0	Y	Y	1	Not a Maintenance Drug
65200010100780	68258299103	NULL	8	yes	NULL	Opioid Partial Agonists	36652040	Buprenorphine HCl SL Tab 8 MG (Base Equiv)	Buprenorphine HCl	30.000	EA	1	U	BO	Bottle	SL	Sublingual	SUBL	Tablet Sublingual	8	MG	S	Rx (multiple source)	3	Z	20140412	Inactive Greater than 48 Months	68258	DISPEN SOL	DISPENSING SOLUTIONS INC.	A	Products in same GPI are equivalent	2	Determined to be safe and effective	G	Generic Name	P	3.49001e+008	0	Y	Y	1	Not a Maintenance Drug
65200010100780	00228315303	NULL	8	yes	NULL	Opioid Partial Agonists	36652070	Buprenorphine HCl SL Tab 8 MG (Base Equiv)	Buprenorphine HCl	30.000	EA	1		BO	Bottle	SL	Sublingual	SUBL	Tablet Sublingual	8	MG	S	Rx (multiple source)	3	A	NULL	Active	228	ACTAV ELIZ	ACTAVIS ELIZABETH	A	Products in same GPI are equivalent	2	Determined to be safe and effective	G	Generic Name	P	3.49001e+008	0	Y	Y	1	Not a Maintenance Drug
65200010100780	62756046083	NULL	8	yes	NULL	Opioid Partial Agonists	36652070	Buprenorphine HCl SL Tab 8 MG (Base Equiv)	Buprenorphine HCl	30.000	EA	1		BO	Bottle	SL	Sublingual	SUBL	Tablet Sublingual	8	MG	S	Rx (multiple source)	3	A	NULL	Active	99746	SUN PHARMA	SUN PHARMACEUTICALS	A	Products in same GPI are equivalent	2	Determined to be safe and effective	G	Generic Name	P	3.49001e+008	0	Y	Y	1	Not a Maintenance Drug
65200010100780	50383093093	NULL	8	yes	NULL	Opioid Partial Agonists	36652070	Buprenorphine HCl SL Tab 8 MG (Base Equiv)	Buprenorphine HCl	30.000	EA	1		BO	Bottle	SL	Sublingual	SUBL	Tablet Sublingual	8	MG	S	Rx (multiple source)	3	A	NULL	Active	50383	HI-TECH	HI-TECH	A	Products in same GPI are equivalent	2	Determined to be safe and effective	G	Generic Name	P	3.49001e+008	0	Y	Y	1	Not a Maintenance Drug
65200010100780	60687049211	NULL	8	yes	NULL	Opioid Partial Agonists	36652JVS	Buprenorphine HCl SL Tab 8 MG (Base Equiv)	Buprenorphine HCl	1.000	EA	1	X	BL	Blister	SL	Sublingual	SUBL	Tablet Sublingual	8	MG	S	Rx (multiple source)	3	A	NULL	Active	62584	AMERHEALTH	AMERICAN HEALTH PACKAGING	A	Products in same GPI are equivalent	2	Determined to be safe and effective	G	Generic Name	P	3.49001e+008	0	Y	Y	1	Not a Maintenance Drug
65200010200710	54123090730	NULL	1	no	NULL	Opioid Partial Agonists	15390044	Buprenorphine HCl-Naloxone HCl SL Tab 0.7-0.18 MG (Base Eq)	Zubsolv	30.000	EA	1	X	BX	Box	SL	Sublingual	SUBL	Tablet Sublingual	0.7-0.18	MG	R	Rx (single source)	3	A	NULL	Active	54123	OREXO US	OREXO US	N	Equivalency determination not available	2	Determined to be safe and effective	T	Trademarked Name	P	3.3255e+009	0	Y	Y	1	Not a Maintenance Drug
65200010200715	54123091430	NULL	2	no	NULL	Opioid Partial Agonists	84571044	Buprenorphine HCl-Naloxone HCl SL Tab 1.4-0.36 MG (Base Eq)	Zubsolv	30.000	EA	1	X	BX	Box	SL	Sublingual	SUBL	Tablet Sublingual	1.4-0.36	MG	R	Rx (single source)	3	A	NULL	Active	54123	OREXO US	OREXO US	N	Equivalency determination not available	2	Determined to be safe and effective	T	Trademarked Name	P	3.3255e+009	0	Y	Y	1	Not a Maintenance Drug
65200010200720	49999039515	NULL	2	no	NULL	Opioid Partial Agonists	36653043	Buprenorphine HCl-Naloxone HCl SL Tab 2-0.5 MG (Base Equiv)	Suboxone	15.000	EA	1	U	BO	Bottle	SL	Sublingual	SUBL	Tablet Sublingual	2-0.5	MG	S	Rx (multiple source)	3	I	20130318	Inactive	49999	QUALITY	QUALITY CARE	A	Products in same GPI are equivalent	2	Determined to be safe and effective	T	Trademarked Name	P	1.862e+009	0	Y	Y	1	Not a Maintenance Drug
65200010200720	65162041603	NULL	2	no	NULL	Opioid Partial Agonists	36653070	Buprenorphine HCl-Naloxone HCl SL Tab 2-0.5 MG (Base Equiv)	Buprenorphine HCl-Naloxone HCl	30.000	EA	1		BO	Bottle	SL	Sublingual	SUBL	Tablet Sublingual	2-0.5	MG	S	Rx (multiple source)	3	A	NULL	Active	65162	AMNEAL	AMNEAL PHARMACEUTICALS	A	Products in same GPI are equivalent	2	Determined to be safe and effective	G	Generic Name	P	3.5809e+009	0	Y	Y	1	Not a Maintenance Drug
65200010200720	60429058633	NULL	2	no	NULL	Opioid Partial Agonists	36653040	Buprenorphine HCl-Naloxone HCl SL Tab 2-0.5 MG (Base Equiv)	Buprenorphine HCl-Naloxone HCl	30.000	EA	1	U	BO	Bottle	SL	Sublingual	SUBL	Tablet Sublingual	2-0.5	MG	S	Rx (multiple source)	3	I	NULL	Inactive	60429	GSMS	GOLDEN STATE MEDICAL SUPPLY	A	Products in same GPI are equivalent	2	Determined to be safe and effective	G	Generic Name	P	3.5809e+009	0	Y	Y	1	Not a Maintenance Drug
65200010200720	12496128302	NULL	2	no	NULL	Opioid Partial Agonists	36653070	Buprenorphine HCl-Naloxone HCl SL Tab 2-0.5 MG (Base Equiv)	Suboxone	30.000	EA	1		BO	Bottle	SL	Sublingual	SUBL	Tablet Sublingual	2-0.5	MG	S	Rx (multiple source)	3	I	20130318	Inactive	12496	INDIVIOR	INDIVIOR INC	A	Products in same GPI are equivalent	2	Determined to be safe and effective	T	Trademarked Name	P	1.862e+009	0	Y	Y	1	Not a Maintenance Drug
65200010200720	42291017430	NULL	2	no	NULL	Opioid Partial Agonists	36653070	Buprenorphine HCl-Naloxone HCl SL Tab 2-0.5 MG (Base Equiv)	Buprenorphine HCl-Naloxone HCl	30.000	EA	1		BO	Bottle	SL	Sublingual	SUBL	Tablet Sublingual	2-0.5	MG	S	Rx (multiple source)	3	I	NULL	Inactive	42291	AVKARE	AVKARE	A	Products in same GPI are equivalent	2	Determined to be safe and effective	G	Generic Name	P	3.5809e+009	0	Y	Y	1	Not a Maintenance Drug
65200010200720	54569549600	NULL	2	no	NULL	Opioid Partial Agonists	36653040	Buprenorphine HCl-Naloxone HCl SL Tab 2-0.5 MG (Base Equiv)	Suboxone	30.000	EA	1	U	BO	Bottle	SL	Sublingual	SUBL	Tablet Sublingual	2-0.5	MG	R	Rx (single source)	3	I	20050928	Inactive	54569	NULL	NULL	C	Products may or may not be equivalent	2	Determined to be safe and effective	T	Trademarked Name	P	1.862e+009	0	Y	Y	1	Not a Maintenance Drug
65200010200720	55700018430	NULL	2	no	NULL	Opioid Partial Agonists	36653040	Buprenorphine HCl-Naloxone HCl SL Tab 2-0.5 MG (Base Equiv)	Buprenorphine HCl-Naloxone HCl	30.000	EA	1	U	BO	Bottle	SL	Sublingual	SUBL	Tablet Sublingual	2-0.5	MG	S	Rx (multiple source)	3	A	NULL	Active	55700	QUALITY	QUALITY CARE PRODUCTS	A	Products in same GPI are equivalent	2	Determined to be safe and effective	G	Generic Name	P	3.5809e+009	0	Y	Y	1	Not a Maintenance Drug
65200010200720	62175045232	NULL	2	no	NULL	Opioid Partial Agonists	36653070	Buprenorphine HCl-Naloxone HCl SL Tab 2-0.5 MG (Base Equiv)	Buprenorphine HCl-Naloxone HCl	30.000	EA	1		BO	Bottle	SL	Sublingual	SUBL	Tablet Sublingual	2-0.5	MG	S	Rx (multiple source)	3	A	NULL	Active	62175	KREMERS UR	KREMERS URBAN	A	Products in same GPI are equivalent	2	Determined to be safe and effective	G	Generic Name	P	3.5809e+009	0	Y	Y	1	Not a Maintenance Drug
65200010200720	50268014411	NULL	2	no	NULL	Opioid Partial Agonists	36653JVS	Buprenorphine HCl-Naloxone HCl SL Tab 2-0.5 MG (Base Equiv)	Buprenorphine HCl-Naloxone HCl	1.000	EA	1	X	BL	Blister	SL	Sublingual	SUBL	Tablet Sublingual	2-0.5	MG	S	Rx (multiple source)	3	A	NULL	Active	50268	AVPAK	AVPAK	A	Products in same GPI are equivalent	2	Determined to be safe and effective	G	Generic Name	P	3.5809e+009	0	Y	Y	1	Not a Maintenance Drug
65200010200720	62756096983	NULL	2	no	NULL	Opioid Partial Agonists	36653070	Buprenorphine HCl-Naloxone HCl SL Tab 2-0.5 MG (Base Equiv)	Buprenorphine HCl-Naloxone HCl	30.000	EA	1		BO	Bottle	SL	Sublingual	SUBL	Tablet Sublingual	2-0.5	MG	S	Rx (multiple source)	3	A	NULL	Active	99746	SUN PHARMA	SUN PHARMACEUTICALS	A	Products in same GPI are equivalent	2	Determined to be safe and effective	G	Generic Name	P	3.5809e+009	0	Y	Y	1	Not a Maintenance Drug
65200010200720	49999039530	NULL	2	no	NULL	Opioid Partial Agonists	36653040	Buprenorphine HCl-Naloxone HCl SL Tab 2-0.5 MG (Base Equiv)	Suboxone	30.000	EA	1	U	BO	Bottle	SL	Sublingual	SUBL	Tablet Sublingual	2-0.5	MG	S	Rx (multiple source)	3	I	20130318	Inactive	49999	QUALITY	QUALITY CARE	A	Products in same GPI are equivalent	2	Determined to be safe and effective	T	Trademarked Name	P	1.862e+009	0	Y	Y	1	Not a Maintenance Drug
65200010200720	50268014415	NULL	2	no	NULL	Opioid Partial Agonists	36653091	Buprenorphine HCl-Naloxone HCl SL Tab 2-0.5 MG (Base Equiv)	Buprenorphine HCl-Naloxone HCl	50.000	EA	1	X	BX	Box	SL	Sublingual	SUBL	Tablet Sublingual	2-0.5	MG	S	Rx (multiple source)	3	A	NULL	Active	50268	AVPAK	AVPAK	A	Products in same GPI are equivalent	2	Determined to be safe and effective	G	Generic Name	P	3.5809e+009	0	Y	Y	1	Not a Maintenance Drug
65200010200720	55700018430	NULL	2	no	NULL	Opioid Partial Agonists	36653040	Buprenorphine HCl-Naloxone HCl SL Tab 2-0.5 MG (Base Equiv)	Buprenorphine HCl-Naloxone HCl	30.000	EA	1	U	BO	Bottle	SL	Sublingual	SUBL	Tablet Sublingual	2-0.5	MG	S	Rx (multiple source)	3	Z	NULL	Inactive Greater than 48 Months	55700	QUALITY	QUALITY CARE PRODUCTS	A	Products in same GPI are equivalent	2	Determined to be safe and effective	G	Generic Name	P	3.5809e+009	0	Y	Y	1	Not a Maintenance Drug
65200010200720	00406800503	NULL	2	no	NULL	Opioid Partial Agonists	36653070	Buprenorphine HCl-Naloxone HCl SL Tab 2-0.5 MG (Base Equiv)	Buprenorphine HCl-Naloxone HCl	30.000	EA	1		BO	Bottle	SL	Sublingual	SUBL	Tablet Sublingual	2-0.5	MG	S	Rx (multiple source)	3	A	NULL	Active	406	SPECGX	SPECGX	A	Products in same GPI are equivalent	2	Determined to be safe and effective	G	Generic Name	P	3.5809e+009	0	Y	Y	1	Not a Maintenance Drug
65200010200720	00228315473	NULL	2	no	NULL	Opioid Partial Agonists	36653370	Buprenorphine HCl-Naloxone HCl SL Tab 2-0.5 MG (Base Equiv)	Buprenorphine HCl-Naloxone HCl	30.000	EA	1	U	DP	Disp Pack	SL	Sublingual	SUBL	Tablet Sublingual	2-0.5	MG	S	Rx (multiple source)	3	I	NULL	Inactive	228	ACTAV ELIZ	ACTAVIS ELIZABETH	A	Products in same GPI are equivalent	2	Determined to be safe and effective	G	Generic Name	P	3.5809e+009	0	Y	Y	1	Not a Maintenance Drug
65200010200720	68258299903	NULL	2	no	NULL	Opioid Partial Agonists	36653040	Buprenorphine HCl-Naloxone HCl SL Tab 2-0.5 MG (Base Equiv)	Suboxone	30.000	EA	1	U	BO	Bottle	SL	Sublingual	SUBL	Tablet Sublingual	2-0.5	MG	S	Rx (multiple source)	3	I	20130318	Inactive	68258	DISPEN SOL	DISPENSING SOLUTIONS INC.	A	Products in same GPI are equivalent	2	Determined to be safe and effective	T	Trademarked Name	P	1.862e+009	0	Y	Y	1	Not a Maintenance Drug
65200010200720	16590066630	NULL	2	no	NULL	Opioid Partial Agonists	36653040	Buprenorphine HCl-Naloxone HCl SL Tab 2-0.5 MG (Base Equiv)	Suboxone	30.000	EA	1	U	BO	Bottle	SL	Sublingual	SUBL	Tablet Sublingual	2-0.5	MG	S	Rx (multiple source)	3	I	20130318	Inactive	16590	STAT RX US	STAT RX USA	A	Products in same GPI are equivalent	2	Determined to be safe and effective	T	Trademarked Name	P	1.862e+009	0	Y	Y	1	Not a Maintenance Drug
65200010200720	54868575000	NULL	2	no	NULL	Opioid Partial Agonists	36653040	Buprenorphine HCl-Naloxone HCl SL Tab 2-0.5 MG (Base Equiv)	Suboxone	30.000	EA	1	U	BO	Bottle	SL	Sublingual	SUBL	Tablet Sublingual	2-0.5	MG	S	Rx (multiple source)	3	I	20130318	Inactive	54868	PHY TOT CA	PHYSICIANS TOTAL CARE	A	Products in same GPI are equivalent	2	Determined to be safe and effective	T	Trademarked Name	P	1.862e+009	0	Y	Y	1	Not a Maintenance Drug
65200010200720	50383029493	NULL	2	no	NULL	Opioid Partial Agonists	36653070	Buprenorphine HCl-Naloxone HCl SL Tab 2-0.5 MG (Base Equiv)	Buprenorphine HCl-Naloxone HCl	30.000	EA	1		BO	Bottle	SL	Sublingual	SUBL	Tablet Sublingual	2-0.5	MG	S	Rx (multiple source)	3	A	NULL	Active	50383	HI-TECH	HI-TECH	A	Products in same GPI are equivalent	2	Determined to be safe and effective	G	Generic Name	P	3.5809e+009	0	Y	Y	1	Not a Maintenance Drug
65200010200720	00490005190	NULL	2	no	NULL	Opioid Partial Agonists	36653360	Buprenorphine HCl-Naloxone HCl SL Tab 2-0.5 MG (Base Equiv)	Suboxone	90.000	EA	1	U	BO	Bottle	SL	Sublingual	SUBL	Tablet Sublingual	2-0.5	MG	R	Rx (single source)	3	Z	20130118	Inactive Greater than 48 Months	490	SOUTHWOOD	SOUTHWOOD PHARMACEUTICALS	A	Products in same GPI are equivalent	2	Determined to be safe and effective	T	Trademarked Name	P	1.862e+009	0	Y	Y	1	Not a Maintenance Drug
65200010200720	00490005160	NULL	2	no	NULL	Opioid Partial Agonists	36653041	Buprenorphine HCl-Naloxone HCl SL Tab 2-0.5 MG (Base Equiv)	Suboxone	60.000	EA	1	U	BO	Bottle	SL	Sublingual	SUBL	Tablet Sublingual	2-0.5	MG	R	Rx (single source)	3	Z	20130118	Inactive Greater than 48 Months	490	SOUTHWOOD	SOUTHWOOD PHARMACEUTICALS	A	Products in same GPI are equivalent	2	Determined to be safe and effective	T	Trademarked Name	P	1.862e+009	0	Y	Y	1	Not a Maintenance Drug
65200010200720	68071151003	NULL	2	no	NULL	Opioid Partial Agonists	36653040	Buprenorphine HCl-Naloxone HCl SL Tab 2-0.5 MG (Base Equiv)	Suboxone	30.000	EA	1	U	BO	Bottle	SL	Sublingual	SUBL	Tablet Sublingual	2-0.5	MG	S	Rx (multiple source)	3	I	20130318	Inactive	66267	NUCARE PHA	NUCARE PHARMACEUTICALS	A	Products in same GPI are equivalent	2	Determined to be safe and effective	T	Trademarked Name	P	1.862e+009	0	Y	Y	1	Not a Maintenance Drug
65200010200720	49999039507	NULL	2	no	NULL	Opioid Partial Agonists	36653056	Buprenorphine HCl-Naloxone HCl SL Tab 2-0.5 MG (Base Equiv)	Suboxone	7.000	EA	1	U	BO	Bottle	SL	Sublingual	SUBL	Tablet Sublingual	2-0.5	MG	S	Rx (multiple source)	3	I	20130318	Inactive	49999	QUALITY	QUALITY CARE	A	Products in same GPI are equivalent	2	Determined to be safe and effective	T	Trademarked Name	P	1.862e+009	0	Y	Y	1	Not a Maintenance Drug
65200010200720	00093572056	NULL	2	no	NULL	Opioid Partial Agonists	36653070	Buprenorphine HCl-Naloxone HCl SL Tab 2-0.5 MG (Base Equiv)	Buprenorphine HCl-Naloxone HCl	30.000	EA	1		BO	Bottle	SL	Sublingual	SUBL	Tablet Sublingual	2-0.5	MG	S	Rx (multiple source)	3	I	NULL	Inactive	93	TEVA USA	TEVA PHARMACEUTICALS USA	A	Products in same GPI are equivalent	2	Determined to be safe and effective	G	Generic Name	P	3.5809e+009	0	Y	Y	1	Not a Maintenance Drug
65200010200720	16590066605	NULL	2	no	NULL	Opioid Partial Agonists	36653077	Buprenorphine HCl-Naloxone HCl SL Tab 2-0.5 MG (Base Equiv)	Suboxone	5.000	EA	1	U	BO	Bottle	SL	Sublingual	SUBL	Tablet Sublingual	2-0.5	MG	S	Rx (multiple source)	3	I	20130318	Inactive	16590	STAT RX US	STAT RX USA	A	Products in same GPI are equivalent	2	Determined to be safe and effective	T	Trademarked Name	P	1.862e+009	0	Y	Y	1	Not a Maintenance Drug
65200010200720	60429058630	NULL	2	no	NULL	Opioid Partial Agonists	36653040	Buprenorphine HCl-Naloxone HCl SL Tab 2-0.5 MG (Base Equiv)	Buprenorphine HCl-Naloxone HCl	30.000	EA	1	U	BO	Bottle	SL	Sublingual	SUBL	Tablet Sublingual	2-0.5	MG	S	Rx (multiple source)	3	A	NULL	Active	60429	GSMS	GOLDEN STATE MEDICAL SUPPLY	A	Products in same GPI are equivalent	2	Determined to be safe and effective	G	Generic Name	P	3.5809e+009	0	Y	Y	1	Not a Maintenance Drug
65200010200720	00228315403	NULL	2	no	NULL	Opioid Partial Agonists	36653070	Buprenorphine HCl-Naloxone HCl SL Tab 2-0.5 MG (Base Equiv)	Buprenorphine HCl-Naloxone HCl	30.000	EA	1		BO	Bottle	SL	Sublingual	SUBL	Tablet Sublingual	2-0.5	MG	S	Rx (multiple source)	3	Z	20150930	Inactive Greater than 48 Months	228	ACTAV ELIZ	ACTAVIS ELIZABETH	A	Products in same GPI are equivalent	2	Determined to be safe and effective	G	Generic Name	P	3.5809e+009	0	Y	Y	1	Not a Maintenance Drug
65200010200720	63874108503	NULL	2	no	NULL	Opioid Partial Agonists	36653040	Buprenorphine HCl-Naloxone HCl SL Tab 2-0.5 MG (Base Equiv)	Suboxone	30.000	EA	1	U	BO	Bottle	SL	Sublingual	SUBL	Tablet Sublingual	2-0.5	MG	S	Rx (multiple source)	3	I	20130318	Inactive	63874	ALTURA PHA	ALTURA PHARMACEUTICALS	A	Products in same GPI are equivalent	2	Determined to be safe and effective	T	Trademarked Name	P	1.862e+009	0	Y	Y	1	Not a Maintenance Drug
65200010200720	00406192303	NULL	2	no	NULL	Opioid Partial Agonists	36653070	Buprenorphine HCl-Naloxone HCl SL Tab 2-0.5 MG (Base Equiv)	Buprenorphine HCl-Naloxone HCl	30.000	EA	1		BO	Bottle	SL	Sublingual	SUBL	Tablet Sublingual	2-0.5	MG	S	Rx (multiple source)	3	A	NULL	Active	99872	MALLINCKRO	MALLINCKRODT PHARM	A	Products in same GPI are equivalent	2	Determined to be safe and effective	G	Generic Name	P	3.5809e+009	0	Y	Y	1	Not a Maintenance Drug
65200010200720	00490005130	NULL	2	no	NULL	Opioid Partial Agonists	36653040	Buprenorphine HCl-Naloxone HCl SL Tab 2-0.5 MG (Base Equiv)	Suboxone	30.000	EA	1	U	BO	Bottle	SL	Sublingual	SUBL	Tablet Sublingual	2-0.5	MG	R	Rx (single source)	3	Z	20130118	Inactive Greater than 48 Months	490	SOUTHWOOD	SOUTHWOOD PHARMACEUTICALS	A	Products in same GPI are equivalent	2	Determined to be safe and effective	T	Trademarked Name	P	1.862e+009	0	Y	Y	1	Not a Maintenance Drug
65200010200720	63629402801	NULL	2	no	NULL	Opioid Partial Agonists	36653076	Buprenorphine HCl-Naloxone HCl SL Tab 2-0.5 MG (Base Equiv)	Suboxone	10.000	EA	1	U	BO	Bottle	SL	Sublingual	SUBL	Tablet Sublingual	2-0.5	MG	S	Rx (multiple source)	3	I	20130318	Inactive	63629	BRYANTRANC	BRYANT RANCH PREPACK	A	Products in same GPI are equivalent	2	Determined to be safe and effective	T	Trademarked Name	P	1.862e+009	0	Y	Y	1	Not a Maintenance Drug
65200010200720	00054018813	NULL	2	no	NULL	Opioid Partial Agonists	36653070	Buprenorphine HCl-Naloxone HCl SL Tab 2-0.5 MG (Base Equiv)	Buprenorphine HCl-Naloxone HCl	30.000	EA	1		BO	Bottle	SL	Sublingual	SUBL	Tablet Sublingual	2-0.5	MG	S	Rx (multiple source)	3	A	NULL	Active	143	HIKMA	HIKMA	A	Products in same GPI are equivalent	2	Determined to be safe and effective	G	Generic Name	P	3.5809e+009	0	Y	Y	1	Not a Maintenance Drug
65200010200720	00490005100	NULL	2	no	NULL	Opioid Partial Agonists	36653001	Buprenorphine HCl-Naloxone HCl SL Tab 2-0.5 MG (Base Equiv)	Suboxone	100.000	EA	1	U	BO	Bottle	SL	Sublingual	SUBL	Tablet Sublingual	2-0.5	MG	R	Rx (single source)	3	Z	20130118	Inactive Greater than 48 Months	490	SOUTHWOOD	SOUTHWOOD PHARMACEUTICALS	A	Products in same GPI are equivalent	2	Determined to be safe and effective	T	Trademarked Name	P	1.862e+009	0	Y	Y	1	Not a Maintenance Drug
65200010200720	52959074930	NULL	2	no	NULL	Opioid Partial Agonists	36653040	Buprenorphine HCl-Naloxone HCl SL Tab 2-0.5 MG (Base Equiv)	Suboxone	30.000	EA	1	U	BO	Bottle	SL	Sublingual	SUBL	Tablet Sublingual	2-0.5	MG	S	Rx (multiple source)	3	I	20130318	Inactive	52959	HJ HARKINS	H.J. HARKINS COMPANY, INC.	A	Products in same GPI are equivalent	2	Determined to be safe and effective	T	Trademarked Name	P	1.862e+009	0	Y	Y	1	Not a Maintenance Drug
65200010200725	54123092930	NULL	4	no	NULL	Opioid Partial Agonists	10009044	Buprenorphine HCl-Naloxone HCl SL Tab 2.9-0.71 MG (Base Eq)	Zubsolv	30.000	EA	1	X	BX	Box	SL	Sublingual	SUBL	Tablet Sublingual	2.9-0.71	MG	R	Rx (single source)	3	A	NULL	Active	54123	OREXO US	OREXO US	N	Equivalency determination not available	2	Determined to be safe and effective	T	Trademarked Name	P	3.3255e+009	0	Y	Y	1	Not a Maintenance Drug
65200010200732	54123095730	NULL	8	no	NULL	Opioid Partial Agonists	84572044	Buprenorphine HCl-Naloxone HCl SL Tab 5.7-1.4 MG (Base Eq)	Zubsolv	30.000	EA	1	X	BX	Box	SL	Sublingual	SUBL	Tablet Sublingual	5.7-1.4	MG	R	Rx (single source)	3	A	NULL	Active	54123	OREXO US	OREXO US	N	Equivalency determination not available	2	Determined to be safe and effective	T	Trademarked Name	P	3.3255e+009	0	Y	Y	1	Not a Maintenance Drug
65200010200740	16590066705	NULL	8	no	NULL	Opioid Partial Agonists	36654077	Buprenorphine HCl-Naloxone HCl SL Tab 8-2 MG (Base Equiv)	Suboxone	5.000	EA	1	U	BO	Bottle	SL	Sublingual	SUBL	Tablet Sublingual	8-2	MG	S	Rx (multiple source)	3	I	20130318	Inactive	16590	STAT RX US	STAT RX USA	A	Products in same GPI are equivalent	2	Determined to be safe and effective	T	Trademarked Name	P	1.862e+009	0	Y	Y	1	Not a Maintenance Drug
65200010200740	54868570703	NULL	8	no	NULL	Opioid Partial Agonists	36654030	Buprenorphine HCl-Naloxone HCl SL Tab 8-2 MG (Base Equiv)	Suboxone	28.000	EA	1	U	BO	Bottle	SL	Sublingual	SUBL	Tablet Sublingual	8-2	MG	S	Rx (multiple source)	3	I	20130318	Inactive	54868	PHY TOT CA	PHYSICIANS TOTAL CARE	A	Products in same GPI are equivalent	2	Determined to be safe and effective	T	Trademarked Name	P	1.862e+009	0	Y	Y	1	Not a Maintenance Drug
65200010200740	54868570704	NULL	8	no	NULL	Opioid Partial Agonists	36654056	Buprenorphine HCl-Naloxone HCl SL Tab 8-2 MG (Base Equiv)	Suboxone	7.000	EA	1	U	BO	Bottle	SL	Sublingual	SUBL	Tablet Sublingual	8-2	MG	S	Rx (multiple source)	3	I	20130318	Inactive	54868	PHY TOT CA	PHYSICIANS TOTAL CARE	A	Products in same GPI are equivalent	2	Determined to be safe and effective	T	Trademarked Name	P	1.862e+009	0	Y	Y	1	Not a Maintenance Drug
65200010200740	00228315503	NULL	8	no	NULL	Opioid Partial Agonists	36654070	Buprenorphine HCl-Naloxone HCl SL Tab 8-2 MG (Base Equiv)	Buprenorphine HCl-Naloxone HCl	30.000	EA	1		BO	Bottle	SL	Sublingual	SUBL	Tablet Sublingual	8-2	MG	S	Rx (multiple source)	3	Z	20150930	Inactive Greater than 48 Months	228	ACTAV ELIZ	ACTAVIS ELIZABETH	A	Products in same GPI are equivalent	2	Determined to be safe and effective	G	Generic Name	P	3.5809e+009	0	Y	Y	1	Not a Maintenance Drug
65200010200740	35356000407	NULL	8	no	NULL	Opioid Partial Agonists	36654056	Buprenorphine HCl-Naloxone HCl SL Tab 8-2 MG (Base Equiv)	Suboxone	7.000	EA	1	U	BO	Bottle	SL	Sublingual	SUBL	Tablet Sublingual	8-2	MG	S	Rx (multiple source)	3	I	20130318	Inactive	49999	QUALITY	QUALITY CARE	A	Products in same GPI are equivalent	2	Determined to be safe and effective	T	Trademarked Name	P	1.862e+009	0	Y	Y	1	Not a Maintenance Drug
65200010200740	43063018430	NULL	8	no	NULL	Opioid Partial Agonists	36654040	Buprenorphine HCl-Naloxone HCl SL Tab 8-2 MG (Base Equiv)	Suboxone	30.000	EA	1	U	BO	Bottle	SL	Sublingual	SUBL	Tablet Sublingual	8-2	MG	S	Rx (multiple source)	3	I	20130318	Inactive	43063	PDRX PHARM	PDRX PHARMACEUTICAL	A	Products in same GPI are equivalent	2	Determined to be safe and effective	T	Trademarked Name	P	1.862e+009	0	Y	Y	1	Not a Maintenance Drug
65200010200740	63629403401	NULL	8	no	NULL	Opioid Partial Agonists	36654040	Buprenorphine HCl-Naloxone HCl SL Tab 8-2 MG (Base Equiv)	Suboxone	30.000	EA	1	U	BO	Bottle	SL	Sublingual	SUBL	Tablet Sublingual	8-2	MG	S	Rx (multiple source)	3	I	20130318	Inactive	63629	BRYANTRANC	BRYANT RANCH PREPACK	A	Products in same GPI are equivalent	2	Determined to be safe and effective	T	Trademarked Name	P	1.862e+009	0	Y	Y	1	Not a Maintenance Drug
65200010200740	00054018913	NULL	8	no	NULL	Opioid Partial Agonists	36654070	Buprenorphine HCl-Naloxone HCl SL Tab 8-2 MG (Base Equiv)	Buprenorphine HCl-Naloxone HCl	30.000	EA	1		BO	Bottle	SL	Sublingual	SUBL	Tablet Sublingual	8-2	MG	S	Rx (multiple source)	3	A	NULL	Active	143	HIKMA	HIKMA	A	Products in same GPI are equivalent	2	Determined to be safe and effective	G	Generic Name	P	3.5809e+009	0	Y	Y	1	Not a Maintenance Drug
65200010200740	50383028793	NULL	8	no	NULL	Opioid Partial Agonists	36654070	Buprenorphine HCl-Naloxone HCl SL Tab 8-2 MG (Base Equiv)	Buprenorphine HCl-Naloxone HCl	30.000	EA	1		BO	Bottle	SL	Sublingual	SUBL	Tablet Sublingual	8-2	MG	S	Rx (multiple source)	3	A	NULL	Active	50383	HI-TECH	HI-TECH	A	Products in same GPI are equivalent	2	Determined to be safe and effective	G	Generic Name	P	3.5809e+009	0	Y	Y	1	Not a Maintenance Drug
65200010200740	35356000430	NULL	8	no	NULL	Opioid Partial Agonists	36654040	Buprenorphine HCl-Naloxone HCl SL Tab 8-2 MG (Base Equiv)	Suboxone	30.000	EA	1	U	BO	Bottle	SL	Sublingual	SUBL	Tablet Sublingual	8-2	MG	S	Rx (multiple source)	3	I	20130318	Inactive	49999	QUALITY	QUALITY CARE	A	Products in same GPI are equivalent	2	Determined to be safe and effective	T	Trademarked Name	P	1.862e+009	0	Y	Y	1	Not a Maintenance Drug
65200010200740	42291017530	NULL	8	no	NULL	Opioid Partial Agonists	36654070	Buprenorphine HCl-Naloxone HCl SL Tab 8-2 MG (Base Equiv)	Buprenorphine HCl-Naloxone HCl	30.000	EA	1		BO	Bottle	SL	Sublingual	SUBL	Tablet Sublingual	8-2	MG	S	Rx (multiple source)	3	I	NULL	Inactive	42291	AVKARE	AVKARE	A	Products in same GPI are equivalent	2	Determined to be safe and effective	G	Generic Name	P	3.5809e+009	0	Y	Y	1	Not a Maintenance Drug
65200010200740	54569640800	NULL	8	no	NULL	Opioid Partial Agonists	36654040	Buprenorphine HCl-Naloxone HCl SL Tab 8-2 MG (Base Equiv)	Buprenorphine HCl-Naloxone HCl	30.000	EA	1	U	BO	Bottle	SL	Sublingual	SUBL	Tablet Sublingual	8-2	MG	S	Rx (multiple source)	3	I	NULL	Inactive	54569	ASMEDSOLUT	A-S MEDICATION SOLUTIONS	A	Products in same GPI are equivalent	2	Determined to be safe and effective	G	Generic Name	P	3.5809e+009	0	Y	Y	1	Not a Maintenance Drug
65200010200740	16590066730	NULL	8	no	NULL	Opioid Partial Agonists	36654040	Buprenorphine HCl-Naloxone HCl SL Tab 8-2 MG (Base Equiv)	Suboxone	30.000	EA	1	U	BO	Bottle	SL	Sublingual	SUBL	Tablet Sublingual	8-2	MG	S	Rx (multiple source)	3	I	20130318	Inactive	16590	STAT RX US	STAT RX USA	A	Products in same GPI are equivalent	2	Determined to be safe and effective	T	Trademarked Name	P	1.862e+009	0	Y	Y	1	Not a Maintenance Drug
65200010200740	66336001630	NULL	8	no	NULL	Opioid Partial Agonists	36654040	Buprenorphine HCl-Naloxone HCl SL Tab 8-2 MG (Base Equiv)	Suboxone	30.000	EA	1	U	BO	Bottle	SL	Sublingual	SUBL	Tablet Sublingual	8-2	MG	S	Rx (multiple source)	3	I	20130318	Inactive	66336	DISPEN SOL	DISPENSING SOLUTIONS INC.	A	Products in same GPI are equivalent	2	Determined to be safe and effective	T	Trademarked Name	P	1.862e+009	0	Y	Y	1	Not a Maintenance Drug
65200010200740	50268014511	NULL	8	no	NULL	Opioid Partial Agonists	36654JVS	Buprenorphine HCl-Naloxone HCl SL Tab 8-2 MG (Base Equiv)	Buprenorphine HCl-Naloxone HCl	1.000	EA	1	X	BL	Blister	SL	Sublingual	SUBL	Tablet Sublingual	8-2	MG	S	Rx (multiple source)	3	I	NULL	Inactive	50268	AVPAK	AVPAK	A	Products in same GPI are equivalent	2	Determined to be safe and effective	G	Generic Name	P	3.5809e+009	0	Y	Y	1	Not a Maintenance Drug
65200010200740	50268014515	NULL	8	no	NULL	Opioid Partial Agonists	36654091	Buprenorphine HCl-Naloxone HCl SL Tab 8-2 MG (Base Equiv)	Buprenorphine HCl-Naloxone HCl	50.000	EA	1	X	BX	Box	SL	Sublingual	SUBL	Tablet Sublingual	8-2	MG	S	Rx (multiple source)	3	I	NULL	Inactive	50268	AVPAK	AVPAK	A	Products in same GPI are equivalent	2	Determined to be safe and effective	G	Generic Name	P	3.5809e+009	0	Y	Y	1	Not a Maintenance Drug
65200010200740	12496130602	NULL	8	no	NULL	Opioid Partial Agonists	36654070	Buprenorphine HCl-Naloxone HCl SL Tab 8-2 MG (Base Equiv)	Suboxone	30.000	EA	1		BO	Bottle	SL	Sublingual	SUBL	Tablet Sublingual	8-2	MG	S	Rx (multiple source)	3	I	20130318	Inactive	12496	INDIVIOR	INDIVIOR INC	A	Products in same GPI are equivalent	2	Determined to be safe and effective	T	Trademarked Name	P	1.862e+009	0	Y	Y	1	Not a Maintenance Drug
65200010200740	54569573901	NULL	8	no	NULL	Opioid Partial Agonists	36654056	Buprenorphine HCl-Naloxone HCl SL Tab 8-2 MG (Base Equiv)	Suboxone	7.000	EA	1	U	BO	Bottle	SL	Sublingual	SUBL	Tablet Sublingual	8-2	MG	S	Rx (multiple source)	3	I	20130318	Inactive	54569	ASMEDSOLUT	A-S MEDICATION SOLUTIONS	A	Products in same GPI are equivalent	2	Determined to be safe and effective	T	Trademarked Name	P	1.862e+009	0	Y	Y	1	Not a Maintenance Drug
65200010200740	63629403402	NULL	8	no	NULL	Opioid Partial Agonists	36654076	Buprenorphine HCl-Naloxone HCl SL Tab 8-2 MG (Base Equiv)	Suboxone	10.000	EA	1	U	BO	Bottle	SL	Sublingual	SUBL	Tablet Sublingual	8-2	MG	S	Rx (multiple source)	3	I	20130318	Inactive	63629	BRYANTRANC	BRYANT RANCH PREPACK	A	Products in same GPI are equivalent	2	Determined to be safe and effective	T	Trademarked Name	P	1.862e+009	0	Y	Y	1	Not a Maintenance Drug
65200010200740	00093572156	NULL	8	no	NULL	Opioid Partial Agonists	36654070	Buprenorphine HCl-Naloxone HCl SL Tab 8-2 MG (Base Equiv)	Buprenorphine HCl-Naloxone HCl	30.000	EA	1		BO	Bottle	SL	Sublingual	SUBL	Tablet Sublingual	8-2	MG	S	Rx (multiple source)	3	I	NULL	Inactive	93	TEVA USA	TEVA PHARMACEUTICALS USA	A	Products in same GPI are equivalent	2	Determined to be safe and effective	G	Generic Name	P	3.5809e+009	0	Y	Y	1	Not a Maintenance Drug
65200010200740	00406802003	NULL	8	no	NULL	Opioid Partial Agonists	36654070	Buprenorphine HCl-Naloxone HCl SL Tab 8-2 MG (Base Equiv)	Buprenorphine HCl-Naloxone HCl	30.000	EA	1		BO	Bottle	SL	Sublingual	SUBL	Tablet Sublingual	8-2	MG	S	Rx (multiple source)	3	A	NULL	Active	406	SPECGX	SPECGX	A	Products in same GPI are equivalent	2	Determined to be safe and effective	G	Generic Name	P	3.5809e+009	0	Y	Y	1	Not a Maintenance Drug
65200010200740	54868570700	NULL	8	no	NULL	Opioid Partial Agonists	36654040	Buprenorphine HCl-Naloxone HCl SL Tab 8-2 MG (Base Equiv)	Suboxone	30.000	EA	1	U	BO	Bottle	SL	Sublingual	SUBL	Tablet Sublingual	8-2	MG	S	Rx (multiple source)	3	I	20130318	Inactive	54868	PHY TOT CA	PHYSICIANS TOTAL CARE	A	Products in same GPI are equivalent	2	Determined to be safe and effective	T	Trademarked Name	P	1.862e+009	0	Y	Y	1	Not a Maintenance Drug
65200010200740	54569573900	NULL	8	no	NULL	Opioid Partial Agonists	36654040	Buprenorphine HCl-Naloxone HCl SL Tab 8-2 MG (Base Equiv)	Suboxone	30.000	EA	1	U	BO	Bottle	SL	Sublingual	SUBL	Tablet Sublingual	8-2	MG	S	Rx (multiple source)	3	I	20130318	Inactive	54569	ASMEDSOLUT	A-S MEDICATION SOLUTIONS	A	Products in same GPI are equivalent	2	Determined to be safe and effective	T	Trademarked Name	P	1.862e+009	0	Y	Y	1	Not a Maintenance Drug
65200010200740	53217013830	NULL	8	no	NULL	Opioid Partial Agonists	36654040	Buprenorphine HCl-Naloxone HCl SL Tab 8-2 MG (Base Equiv)	Buprenorphine HCl-Naloxone HCl	30.000	EA	1	U	BO	Bottle	SL	Sublingual	SUBL	Tablet Sublingual	8-2	MG	S	Rx (multiple source)	3	A	NULL	Active	33261	AIDAREX PH	AIDAREX PHARMACEUTICALS	A	Products in same GPI are equivalent	2	Determined to be safe and effective	G	Generic Name	P	3.5809e+009	0	Y	Y	1	Not a Maintenance Drug
65200010200740	60429058733	NULL	8	no	NULL	Opioid Partial Agonists	36654040	Buprenorphine HCl-Naloxone HCl SL Tab 8-2 MG (Base Equiv)	Buprenorphine HCl-Naloxone HCl	30.000	EA	1	U	BO	Bottle	SL	Sublingual	SUBL	Tablet Sublingual	8-2	MG	S	Rx (multiple source)	3	I	NULL	Inactive	60429	GSMS	GOLDEN STATE MEDICAL SUPPLY	A	Products in same GPI are equivalent	2	Determined to be safe and effective	G	Generic Name	P	3.5809e+009	0	Y	Y	1	Not a Maintenance Drug
65200010200740	16590066790	NULL	8	no	NULL	Opioid Partial Agonists	36654360	Buprenorphine HCl-Naloxone HCl SL Tab 8-2 MG (Base Equiv)	Suboxone	90.000	EA	1	U	BO	Bottle	SL	Sublingual	SUBL	Tablet Sublingual	8-2	MG	S	Rx (multiple source)	3	I	20130318	Inactive	16590	STAT RX US	STAT RX USA	A	Products in same GPI are equivalent	2	Determined to be safe and effective	T	Trademarked Name	P	1.862e+009	0	Y	Y	1	Not a Maintenance Drug
65200010200740	00228315573	NULL	8	no	NULL	Opioid Partial Agonists	36654LCT	Buprenorphine HCl-Naloxone HCl SL Tab 8-2 MG (Base Equiv)	Buprenorphine HCl-Naloxone HCl	15.000	EA	2	U	BL	Blister	SL	Sublingual	SUBL	Tablet Sublingual	8-2	MG	S	Rx (multiple source)	3	I	NULL	Inactive	228	ACTAV ELIZ	ACTAVIS ELIZABETH	A	Products in same GPI are equivalent	2	Determined to be safe and effective	G	Generic Name	P	3.5809e+009	0	Y	Y	1	Not a Maintenance Drug
65200010200740	62175045832	NULL	8	no	NULL	Opioid Partial Agonists	36654070	Buprenorphine HCl-Naloxone HCl SL Tab 8-2 MG (Base Equiv)	Buprenorphine HCl-Naloxone HCl	30.000	EA	1		BO	Bottle	SL	Sublingual	SUBL	Tablet Sublingual	8-2	MG	S	Rx (multiple source)	3	A	NULL	Active	62175	KREMERS UR	KREMERS URBAN	A	Products in same GPI are equivalent	2	Determined to be safe and effective	G	Generic Name	P	3.5809e+009	0	Y	Y	1	Not a Maintenance Drug
65200010200740	23490927006	NULL	8	no	NULL	Opioid Partial Agonists	36654041	Buprenorphine HCl-Naloxone HCl SL Tab 8-2 MG (Base Equiv)	Suboxone	60.000	EA	1	U	BO	Bottle	SL	Sublingual	SUBL	Tablet Sublingual	8-2	MG	S	Rx (multiple source)	3	I	20130318	Inactive	23490	PALMETTO	PALMETTO STATE PHARMACEUTICALS	A	Products in same GPI are equivalent	2	Determined to be safe and effective	T	Trademarked Name	P	1.862e+009	0	Y	Y	1	Not a Maintenance Drug
65200010200740	55045378403	NULL	8	no	NULL	Opioid Partial Agonists	36654040	Buprenorphine HCl-Naloxone HCl SL Tab 8-2 MG (Base Equiv)	Suboxone	30.000	EA	1	U	BO	Bottle	SL	Sublingual	SUBL	Tablet Sublingual	8-2	MG	S	Rx (multiple source)	3	I	20130318	Inactive	55045	DRX	DRX	A	Products in same GPI are equivalent	2	Determined to be safe and effective	T	Trademarked Name	P	1.862e+009	0	Y	Y	1	Not a Maintenance Drug
65200010200740	00406192403	NULL	8	no	NULL	Opioid Partial Agonists	36654070	Buprenorphine HCl-Naloxone HCl SL Tab 8-2 MG (Base Equiv)	Buprenorphine HCl-Naloxone HCl	30.000	EA	1		BO	Bottle	SL	Sublingual	SUBL	Tablet Sublingual	8-2	MG	S	Rx (multiple source)	3	A	NULL	Active	99872	MALLINCKRO	MALLINCKRODT PHARM	A	Products in same GPI are equivalent	2	Determined to be safe and effective	G	Generic Name	P	3.5809e+009	0	Y	Y	1	Not a Maintenance Drug
65200010200740	00228315567	NULL	8	no	NULL	Opioid Partial Agonists	36654KUM	Buprenorphine HCl-Naloxone HCl SL Tab 8-2 MG (Base Equiv)	Buprenorphine HCl-Naloxone HCl	15.000	EA	1	U	BL	Blister	SL	Sublingual	SUBL	Tablet Sublingual	8-2	MG	S	Rx (multiple source)	3	I	NULL	Inactive	228	ACTAV ELIZ	ACTAVIS ELIZABETH	A	Products in same GPI are equivalent	2	Determined to be safe and effective	G	Generic Name	P	3.5809e+009	0	Y	Y	1	Not a Maintenance Drug
65200010200740	68071138003	NULL	8	no	NULL	Opioid Partial Agonists	36654040	Buprenorphine HCl-Naloxone HCl SL Tab 8-2 MG (Base Equiv)	Suboxone	30.000	EA	1	U	BO	Bottle	SL	Sublingual	SUBL	Tablet Sublingual	8-2	MG	S	Rx (multiple source)	3	I	20130318	Inactive	66267	NUCARE PHA	NUCARE PHARMACEUTICALS	A	Products in same GPI are equivalent	2	Determined to be safe and effective	T	Trademarked Name	P	1.862e+009	0	Y	Y	1	Not a Maintenance Drug
65200010200740	23490927003	NULL	8	no	NULL	Opioid Partial Agonists	36654040	Buprenorphine HCl-Naloxone HCl SL Tab 8-2 MG (Base Equiv)	Suboxone	30.000	EA	1	U	BO	Bottle	SL	Sublingual	SUBL	Tablet Sublingual	8-2	MG	S	Rx (multiple source)	3	I	20130318	Inactive	23490	PALMETTO	PALMETTO STATE PHARMACEUTICALS	A	Products in same GPI are equivalent	2	Determined to be safe and effective	T	Trademarked Name	P	1.862e+009	0	Y	Y	1	Not a Maintenance Drug
65200010200740	62756097083	NULL	8	no	NULL	Opioid Partial Agonists	36654070	Buprenorphine HCl-Naloxone HCl SL Tab 8-2 MG (Base Equiv)	Buprenorphine HCl-Naloxone HCl	30.000	EA	1		BO	Bottle	SL	Sublingual	SUBL	Tablet Sublingual	8-2	MG	S	Rx (multiple source)	3	A	NULL	Active	99746	SUN PHARMA	SUN PHARMACEUTICALS	A	Products in same GPI are equivalent	2	Determined to be safe and effective	G	Generic Name	P	3.5809e+009	0	Y	Y	1	Not a Maintenance Drug
65200010200740	60429058730	NULL	8	no	NULL	Opioid Partial Agonists	36654040	Buprenorphine HCl-Naloxone HCl SL Tab 8-2 MG (Base Equiv)	Buprenorphine HCl-Naloxone HCl	30.000	EA	1	U	BO	Bottle	SL	Sublingual	SUBL	Tablet Sublingual	8-2	MG	S	Rx (multiple source)	3	A	NULL	Active	60429	GSMS	GOLDEN STATE MEDICAL SUPPLY	A	Products in same GPI are equivalent	2	Determined to be safe and effective	G	Generic Name	P	3.5809e+009	0	Y	Y	1	Not a Maintenance Drug
65200010200740	54868570702	NULL	8	no	NULL	Opioid Partial Agonists	36654074	Buprenorphine HCl-Naloxone HCl SL Tab 8-2 MG (Base Equiv)	Suboxone	14.000	EA	1	U	BO	Bottle	SL	Sublingual	SUBL	Tablet Sublingual	8-2	MG	S	Rx (multiple source)	3	I	20130318	Inactive	54868	PHY TOT CA	PHYSICIANS TOTAL CARE	A	Products in same GPI are equivalent	2	Determined to be safe and effective	T	Trademarked Name	P	1.862e+009	0	Y	Y	1	Not a Maintenance Drug
65200010200740	43063018407	NULL	8	no	NULL	Opioid Partial Agonists	36654056	Buprenorphine HCl-Naloxone HCl SL Tab 8-2 MG (Base Equiv)	Suboxone	7.000	EA	1	U	BO	Bottle	SL	Sublingual	SUBL	Tablet Sublingual	8-2	MG	S	Rx (multiple source)	3	I	20130318	Inactive	43063	PDRX PHARM	PDRX PHARMACEUTICAL	A	Products in same GPI are equivalent	2	Determined to be safe and effective	T	Trademarked Name	P	1.862e+009	0	Y	Y	1	Not a Maintenance Drug
65200010200740	63629403403	NULL	8	no	NULL	Opioid Partial Agonists	36654032	Buprenorphine HCl-Naloxone HCl SL Tab 8-2 MG (Base Equiv)	Suboxone	20.000	EA	1	U	BO	Bottle	SL	Sublingual	SUBL	Tablet Sublingual	8-2	MG	S	Rx (multiple source)	3	I	20130318	Inactive	63629	BRYANTRANC	BRYANT RANCH PREPACK	A	Products in same GPI are equivalent	2	Determined to be safe and effective	T	Trademarked Name	P	1.862e+009	0	Y	Y	1	Not a Maintenance Drug
65200010200740	54569573902	NULL	8	no	NULL	Opioid Partial Agonists	36654043	Buprenorphine HCl-Naloxone HCl SL Tab 8-2 MG (Base Equiv)	Suboxone	15.000	EA	1	U	BO	Bottle	SL	Sublingual	SUBL	Tablet Sublingual	8-2	MG	S	Rx (multiple source)	3	I	20130318	Inactive	54569	ASMEDSOLUT	A-S MEDICATION SOLUTIONS	A	Products in same GPI are equivalent	2	Determined to be safe and effective	T	Trademarked Name	P	1.862e+009	0	Y	Y	1	Not a Maintenance Drug
65200010200740	52959030430	NULL	8	no	NULL	Opioid Partial Agonists	36654040	Buprenorphine HCl-Naloxone HCl SL Tab 8-2 MG (Base Equiv)	Suboxone	30.000	EA	1	U	BO	Bottle	SL	Sublingual	SUBL	Tablet Sublingual	8-2	MG	S	Rx (multiple source)	3	I	20130318	Inactive	52959	HJ HARKINS	H.J. HARKINS COMPANY, INC.	A	Products in same GPI are equivalent	2	Determined to be safe and effective	T	Trademarked Name	P	1.862e+009	0	Y	Y	1	Not a Maintenance Drug
65200010200740	23490927009	NULL	8	no	NULL	Opioid Partial Agonists	36654360	Buprenorphine HCl-Naloxone HCl SL Tab 8-2 MG (Base Equiv)	Suboxone	90.000	EA	1	U	BO	Bottle	SL	Sublingual	SUBL	Tablet Sublingual	8-2	MG	S	Rx (multiple source)	3	I	20130318	Inactive	23490	PALMETTO	PALMETTO STATE PHARMACEUTICALS	A	Products in same GPI are equivalent	2	Determined to be safe and effective	T	Trademarked Name	P	1.862e+009	0	Y	Y	1	Not a Maintenance Drug
65200010200740	63874108403	NULL	8	no	NULL	Opioid Partial Agonists	36654040	Buprenorphine HCl-Naloxone HCl SL Tab 8-2 MG (Base Equiv)	Suboxone	30.000	EA	1	U	BO	Bottle	SL	Sublingual	SUBL	Tablet Sublingual	8-2	MG	S	Rx (multiple source)	3	I	20130318	Inactive	63874	ALTURA PHA	ALTURA PHARMACEUTICALS	A	Products in same GPI are equivalent	2	Determined to be safe and effective	T	Trademarked Name	P	1.862e+009	0	Y	Y	1	Not a Maintenance Drug
65200010200740	54868570701	NULL	8	no	NULL	Opioid Partial Agonists	36654042	Buprenorphine HCl-Naloxone HCl SL Tab 8-2 MG (Base Equiv)	Suboxone	21.000	EA	1	U	BO	Bottle	SL	Sublingual	SUBL	Tablet Sublingual	8-2	MG	S	Rx (multiple source)	3	I	20130318	Inactive	54868	PHY TOT CA	PHYSICIANS TOTAL CARE	A	Products in same GPI are equivalent	2	Determined to be safe and effective	T	Trademarked Name	P	1.862e+009	0	Y	Y	1	Not a Maintenance Drug
65200010200740	65162041503	NULL	8	no	NULL	Opioid Partial Agonists	36654070	Buprenorphine HCl-Naloxone HCl SL Tab 8-2 MG (Base Equiv)	Buprenorphine HCl-Naloxone HCl	30.000	EA	1		BO	Bottle	SL	Sublingual	SUBL	Tablet Sublingual	8-2	MG	S	Rx (multiple source)	3	A	NULL	Active	65162	AMNEAL	AMNEAL PHARMACEUTICALS	A	Products in same GPI are equivalent	2	Determined to be safe and effective	G	Generic Name	P	3.5809e+009	0	Y	Y	1	Not a Maintenance Drug
65200010200745	54123098630	NULL	12	no	NULL	Opioid Partial Agonists	92780044	Buprenorphine HCl-Naloxone HCl SL Tab 8.6-2.1 MG (Base Eq)	Zubsolv	30.000	EA	1	X	BX	Box	SL	Sublingual	SUBL	Tablet Sublingual	8.6-2.1	MG	R	Rx (single source)	3	A	NULL	Active	54123	OREXO US	OREXO US	N	Equivalency determination not available	2	Determined to be safe and effective	T	Trademarked Name	P	3.3255e+009	0	Y	Y	1	Not a Maintenance Drug
65200010200760	54123011430	NULL	16	no	NULL	Opioid Partial Agonists	92781044	Buprenorphine HCl-Naloxone HCl SL Tab 11.4-2.9 MG (Base Eq)	Zubsolv	30.000	EA	1	X	BX	Box	SL	Sublingual	SUBL	Tablet Sublingual	11.4-2.9	MG	R	Rx (single source)	3	A	NULL	Active	54123	OREXO US	OREXO US	N	Equivalency determination not available	2	Determined to be safe and effective	T	Trademarked Name	P	3.3255e+009	0	Y	Y	1	Not a Maintenance Drug
65200010208220	52427069203	NULL	2	no	NULL	Opioid Partial Agonists	70744033	Buprenorphine HCl-Naloxone HCl SL Film 2-0.5 MG (Base Equiv)	Buprenorphine HCl-Naloxone HCl	30.000	EA	1	U	BX	Box	SL	Sublingual	FILM	Film	2-0.5	MG	S	Rx (multiple source)	3	A	NULL	Active	52427	ALMATICA	ALMATICA	A	Products in same GPI are equivalent	2	Determined to be safe and effective	G	Generic Name	P	3.2214e+009	0	Y	Y	1	Not a Maintenance Drug
65200010208220	12496120203	NULL	2	no	NULL	Opioid Partial Agonists	70744033	Buprenorphine HCl-Naloxone HCl SL Film 2-0.5 MG (Base Equiv)	Suboxone	30.000	EA	1	U	BX	Box	SL	Sublingual	FILM	Film	2-0.5	MG	S	Rx (multiple source)	3	A	NULL	Active	12496	INDIVIOR	INDIVIOR INC	A	Products in same GPI are equivalent	2	Determined to be safe and effective	T	Trademarked Name	P	3.2214e+009	0	Y	Y	1	Not a Maintenance Drug
65200010208220	43598057930	NULL	2	no	NULL	Opioid Partial Agonists	70744033	Buprenorphine HCl-Naloxone HCl SL Film 2-0.5 MG (Base Equiv)	Buprenorphine HCl-Naloxone HCl	30.000	EA	1	U	BX	Box	SL	Sublingual	FILM	Film	2-0.5	MG	S	Rx (multiple source)	3	A	NULL	Active	55111	DR.REDDY'S	DR.REDDY'S LABORATORIES, INC.	A	Products in same GPI are equivalent	2	Determined to be safe and effective	G	Generic Name	P	3.2214e+009	0	Y	Y	1	Not a Maintenance Drug
65200010208220	52427069211	NULL	2	no	NULL	Opioid Partial Agonists	70744G53	Buprenorphine HCl-Naloxone HCl SL Film 2-0.5 MG (Base Equiv)	Buprenorphine HCl-Naloxone HCl	1.000	EA	1	U	PG	Package	SL	Sublingual	FILM	Film	2-0.5	MG	S	Rx (multiple source)	3	A	NULL	Active	52427	ALMATICA	ALMATICA	A	Products in same GPI are equivalent	2	Determined to be safe and effective	G	Generic Name	P	3.2214e+009	0	Y	Y	1	Not a Maintenance Drug
65200010208220	12496120201	NULL	2	no	NULL	Opioid Partial Agonists	70744G53	Buprenorphine HCl-Naloxone HCl SL Film 2-0.5 MG (Base Equiv)	Suboxone	1.000	EA	1	U	PG	Package	SL	Sublingual	FILM	Film	2-0.5	MG	S	Rx (multiple source)	3	A	NULL	Active	12496	INDIVIOR	INDIVIOR INC	A	Products in same GPI are equivalent	2	Determined to be safe and effective	T	Trademarked Name	P	3.2214e+009	0	Y	Y	1	Not a Maintenance Drug
65200010208220	00378876516	NULL	2	no	NULL	Opioid Partial Agonists	70744G53	Buprenorphine HCl-Naloxone HCl SL Film 2-0.5 MG (Base Equiv)	Buprenorphine HCl-Naloxone HCl	1.000	EA	1	U	PG	Package	SL	Sublingual	FILM	Film	2-0.5	MG	S	Rx (multiple source)	3	A	NULL	Active	378	MYLAN	MYLAN	A	Products in same GPI are equivalent	2	Determined to be safe and effective	G	Generic Name	P	3.2214e+009	0	Y	Y	1	Not a Maintenance Drug
65200010208220	00781721664	NULL	2	no	NULL	Opioid Partial Agonists	70744033	Buprenorphine HCl-Naloxone HCl SL Film 2-0.5 MG (Base Equiv)	Buprenorphine HCl-Naloxone HCl	30.000	EA	1	U	BX	Box	SL	Sublingual	FILM	Film	2-0.5	MG	S	Rx (multiple source)	3	A	NULL	Active	781	SANDOZ	SANDOZ	A	Products in same GPI are equivalent	2	Determined to be safe and effective	G	Generic Name	P	3.2214e+009	0	Y	Y	1	Not a Maintenance Drug
65200010208220	00781721606	NULL	2	no	NULL	Opioid Partial Agonists	70744G53	Buprenorphine HCl-Naloxone HCl SL Film 2-0.5 MG (Base Equiv)	Buprenorphine HCl-Naloxone HCl	1.000	EA	1	U	PG	Package	SL	Sublingual	FILM	Film	2-0.5	MG	S	Rx (multiple source)	3	A	NULL	Active	781	SANDOZ	SANDOZ	A	Products in same GPI are equivalent	2	Determined to be safe and effective	G	Generic Name	P	3.2214e+009	0	Y	Y	1	Not a Maintenance Drug
65200010208220	00378876593	NULL	2	no	NULL	Opioid Partial Agonists	70744033	Buprenorphine HCl-Naloxone HCl SL Film 2-0.5 MG (Base Equiv)	Buprenorphine HCl-Naloxone HCl	30.000	EA	1	U	BX	Box	SL	Sublingual	FILM	Film	2-0.5	MG	S	Rx (multiple source)	3	A	NULL	Active	378	MYLAN	MYLAN	A	Products in same GPI are equivalent	2	Determined to be safe and effective	G	Generic Name	P	3.2214e+009	0	Y	Y	1	Not a Maintenance Drug
65200010208220	43598057901	NULL	2	no	NULL	Opioid Partial Agonists	70744G53	Buprenorphine HCl-Naloxone HCl SL Film 2-0.5 MG (Base Equiv)	Buprenorphine HCl-Naloxone HCl	1.000	EA	1	U	PG	Package	SL	Sublingual	FILM	Film	2-0.5	MG	S	Rx (multiple source)	3	A	NULL	Active	55111	DR.REDDY'S	DR.REDDY'S LABORATORIES, INC.	A	Products in same GPI are equivalent	2	Determined to be safe and effective	G	Generic Name	P	3.2214e+009	0	Y	Y	1	Not a Maintenance Drug
65200010208220	47781035503	NULL	2	no	NULL	Opioid Partial Agonists	70744033	Buprenorphine HCl-Naloxone HCl SL Film 2-0.5 MG (Base Equiv)	Buprenorphine HCl-Naloxone HCl	30.000	EA	1	U	BX	Box	SL	Sublingual	FILM	Film	2-0.5	MG	S	Rx (multiple source)	3	A	NULL	Active	47781	ALVOGEN	ALVOGEN	A	Products in same GPI are equivalent	2	Determined to be safe and effective	G	Generic Name	P	3.2214e+009	0	Y	Y	1	Not a Maintenance Drug
65200010208220	47781035511	NULL	2	no	NULL	Opioid Partial Agonists	70744G53	Buprenorphine HCl-Naloxone HCl SL Film 2-0.5 MG (Base Equiv)	Buprenorphine HCl-Naloxone HCl	1.000	EA	1	U	PG	Package	SL	Sublingual	FILM	Film	2-0.5	MG	S	Rx (multiple source)	3	A	NULL	Active	47781	ALVOGEN	ALVOGEN	A	Products in same GPI are equivalent	2	Determined to be safe and effective	G	Generic Name	P	3.2214e+009	0	Y	Y	1	Not a Maintenance Drug
65200010208230	00378876616	NULL	4	no	NULL	Opioid Partial Agonists	80300G53	Buprenorphine HCl-Naloxone HCl SL Film 4-1 MG (Base Equiv)	Buprenorphine HCl-Naloxone HCl	1.000	EA	1	U	PG	Package	SL	Sublingual	FILM	Film	4-1	MG	S	Rx (multiple source)	3	A	NULL	Active	378	MYLAN	MYLAN	A	Products in same GPI are equivalent	2	Determined to be safe and effective	G	Generic Name	P	3.2214e+009	0	Y	Y	1	Not a Maintenance Drug
65200010208230	12496120403	NULL	4	no	NULL	Opioid Partial Agonists	80300033	Buprenorphine HCl-Naloxone HCl SL Film 4-1 MG (Base Equiv)	Suboxone	30.000	EA	1	U	BX	Box	SL	Sublingual	FILM	Film	4-1	MG	S	Rx (multiple source)	3	A	NULL	Active	12496	INDIVIOR	INDIVIOR INC	A	Products in same GPI are equivalent	2	Determined to be safe and effective	T	Trademarked Name	P	3.2214e+009	0	Y	Y	1	Not a Maintenance Drug
65200010208230	52427069403	NULL	4	no	NULL	Opioid Partial Agonists	80300033	Buprenorphine HCl-Naloxone HCl SL Film 4-1 MG (Base Equiv)	Buprenorphine HCl-Naloxone HCl	30.000	EA	1	U	BX	Box	SL	Sublingual	FILM	Film	4-1	MG	S	Rx (multiple source)	3	A	NULL	Active	52427	ALMATICA	ALMATICA	A	Products in same GPI are equivalent	2	Determined to be safe and effective	G	Generic Name	P	3.2214e+009	0	Y	Y	1	Not a Maintenance Drug
65200010208230	52427069411	NULL	4	no	NULL	Opioid Partial Agonists	80300G53	Buprenorphine HCl-Naloxone HCl SL Film 4-1 MG (Base Equiv)	Buprenorphine HCl-Naloxone HCl	1.000	EA	1	U	PG	Package	SL	Sublingual	FILM	Film	4-1	MG	S	Rx (multiple source)	3	A	NULL	Active	52427	ALMATICA	ALMATICA	A	Products in same GPI are equivalent	2	Determined to be safe and effective	G	Generic Name	P	3.2214e+009	0	Y	Y	1	Not a Maintenance Drug
65200010208230	47781035603	NULL	4	no	NULL	Opioid Partial Agonists	80300033	Buprenorphine HCl-Naloxone HCl SL Film 4-1 MG (Base Equiv)	Buprenorphine HCl-Naloxone HCl	30.000	EA	1	U	BX	Box	SL	Sublingual	FILM	Film	4-1	MG	S	Rx (multiple source)	3	A	NULL	Active	47781	ALVOGEN	ALVOGEN	A	Products in same GPI are equivalent	2	Determined to be safe and effective	G	Generic Name	P	3.2214e+009	0	Y	Y	1	Not a Maintenance Drug
65200010208230	00781722764	NULL	4	no	NULL	Opioid Partial Agonists	80300033	Buprenorphine HCl-Naloxone HCl SL Film 4-1 MG (Base Equiv)	Buprenorphine HCl-Naloxone HCl	30.000	EA	1	U	BX	Box	SL	Sublingual	FILM	Film	4-1	MG	S	Rx (multiple source)	3	A	NULL	Active	781	SANDOZ	SANDOZ	A	Products in same GPI are equivalent	2	Determined to be safe and effective	G	Generic Name	P	3.2214e+009	0	Y	Y	1	Not a Maintenance Drug
65200010208230	12496120401	NULL	4	no	NULL	Opioid Partial Agonists	80300G53	Buprenorphine HCl-Naloxone HCl SL Film 4-1 MG (Base Equiv)	Suboxone	1.000	EA	1	U	PG	Package	SL	Sublingual	FILM	Film	4-1	MG	S	Rx (multiple source)	3	A	NULL	Active	12496	INDIVIOR	INDIVIOR INC	A	Products in same GPI are equivalent	2	Determined to be safe and effective	T	Trademarked Name	P	3.2214e+009	0	Y	Y	1	Not a Maintenance Drug
65200010208230	00781722706	NULL	4	no	NULL	Opioid Partial Agonists	80300G53	Buprenorphine HCl-Naloxone HCl SL Film 4-1 MG (Base Equiv)	Buprenorphine HCl-Naloxone HCl	1.000	EA	1	U	PG	Package	SL	Sublingual	FILM	Film	4-1	MG	S	Rx (multiple source)	3	A	NULL	Active	781	SANDOZ	SANDOZ	A	Products in same GPI are equivalent	2	Determined to be safe and effective	G	Generic Name	P	3.2214e+009	0	Y	Y	1	Not a Maintenance Drug
65200010208230	43598058001	NULL	4	no	NULL	Opioid Partial Agonists	80300G53	Buprenorphine HCl-Naloxone HCl SL Film 4-1 MG (Base Equiv)	Buprenorphine HCl-Naloxone HCl	1.000	EA	1	U	PG	Package	SL	Sublingual	FILM	Film	4-1	MG	S	Rx (multiple source)	3	A	NULL	Active	55111	DR.REDDY'S	DR.REDDY'S LABORATORIES, INC.	A	Products in same GPI are equivalent	2	Determined to be safe and effective	G	Generic Name	P	3.2214e+009	0	Y	Y	1	Not a Maintenance Drug
65200010208230	47781035611	NULL	4	no	NULL	Opioid Partial Agonists	80300G53	Buprenorphine HCl-Naloxone HCl SL Film 4-1 MG (Base Equiv)	Buprenorphine HCl-Naloxone HCl	1.000	EA	1	U	PG	Package	SL	Sublingual	FILM	Film	4-1	MG	S	Rx (multiple source)	3	A	NULL	Active	47781	ALVOGEN	ALVOGEN	A	Products in same GPI are equivalent	2	Determined to be safe and effective	G	Generic Name	P	3.2214e+009	0	Y	Y	1	Not a Maintenance Drug
65200010208230	00378876693	NULL	4	no	NULL	Opioid Partial Agonists	80300033	Buprenorphine HCl-Naloxone HCl SL Film 4-1 MG (Base Equiv)	Buprenorphine HCl-Naloxone HCl	30.000	EA	1	U	BX	Box	SL	Sublingual	FILM	Film	4-1	MG	S	Rx (multiple source)	3	A	NULL	Active	378	MYLAN	MYLAN	A	Products in same GPI are equivalent	2	Determined to be safe and effective	G	Generic Name	P	3.2214e+009	0	Y	Y	1	Not a Maintenance Drug
65200010208230	43598058030	NULL	4	no	NULL	Opioid Partial Agonists	80300033	Buprenorphine HCl-Naloxone HCl SL Film 4-1 MG (Base Equiv)	Buprenorphine HCl-Naloxone HCl	30.000	EA	1	U	BX	Box	SL	Sublingual	FILM	Film	4-1	MG	S	Rx (multiple source)	3	A	NULL	Active	55111	DR.REDDY'S	DR.REDDY'S LABORATORIES, INC.	A	Products in same GPI are equivalent	2	Determined to be safe and effective	G	Generic Name	P	3.2214e+009	0	Y	Y	1	Not a Maintenance Drug
65200010208240	12496120801	NULL	8	no	NULL	Opioid Partial Agonists	70745G53	Buprenorphine HCl-Naloxone HCl SL Film 8-2 MG (Base Equiv)	Suboxone	1.000	EA	1	U	PG	Package	SL	Sublingual	FILM	Film	8-2	MG	S	Rx (multiple source)	3	A	NULL	Active	12496	INDIVIOR	INDIVIOR INC	A	Products in same GPI are equivalent	2	Determined to be safe and effective	T	Trademarked Name	P	3.2214e+009	0	Y	Y	1	Not a Maintenance Drug
65200010208240	12496120803	NULL	8	no	NULL	Opioid Partial Agonists	70745033	Buprenorphine HCl-Naloxone HCl SL Film 8-2 MG (Base Equiv)	Suboxone	30.000	EA	1	U	BX	Box	SL	Sublingual	FILM	Film	8-2	MG	S	Rx (multiple source)	3	A	NULL	Active	12496	INDIVIOR	INDIVIOR INC	A	Products in same GPI are equivalent	2	Determined to be safe and effective	T	Trademarked Name	P	3.2214e+009	0	Y	Y	1	Not a Maintenance Drug
65200010208240	55700014730	NULL	8	no	NULL	Opioid Partial Agonists	70745033	Buprenorphine HCl-Naloxone HCl SL Film 8-2 MG (Base Equiv)	Suboxone	30.000	EA	1	U	BX	Box	SL	Sublingual	FILM	Film	8-2	MG	S	Rx (multiple source)	3	I	NULL	Inactive	55700	QUALITY	QUALITY CARE PRODUCTS	A	Products in same GPI are equivalent	2	Determined to be safe and effective	T	Trademarked Name	P	3.2214e+009	0	Y	Y	1	Not a Maintenance Drug
65200010208240	00781723806	NULL	8	no	NULL	Opioid Partial Agonists	70745G53	Buprenorphine HCl-Naloxone HCl SL Film 8-2 MG (Base Equiv)	Buprenorphine HCl-Naloxone HCl	1.000	EA	1	U	PG	Package	SL	Sublingual	FILM	Film	8-2	MG	S	Rx (multiple source)	3	A	NULL	Active	781	SANDOZ	SANDOZ	A	Products in same GPI are equivalent	2	Determined to be safe and effective	G	Generic Name	P	2.9794e+009	0	Y	Y	1	Not a Maintenance Drug
65200010208240	52427069811	NULL	8	no	NULL	Opioid Partial Agonists	70745G53	Buprenorphine HCl-Naloxone HCl SL Film 8-2 MG (Base Equiv)	Buprenorphine HCl-Naloxone HCl	1.000	EA	1	U	PG	Package	SL	Sublingual	FILM	Film	8-2	MG	S	Rx (multiple source)	3	A	NULL	Active	52427	ALMATICA	ALMATICA	A	Products in same GPI are equivalent	2	Determined to be safe and effective	G	Generic Name	P	2.9794e+009	0	Y	Y	1	Not a Maintenance Drug
65200010208240	00781723864	NULL	8	no	NULL	Opioid Partial Agonists	70745033	Buprenorphine HCl-Naloxone HCl SL Film 8-2 MG (Base Equiv)	Buprenorphine HCl-Naloxone HCl	30.000	EA	1	U	BX	Box	SL	Sublingual	FILM	Film	8-2	MG	S	Rx (multiple source)	3	A	NULL	Active	781	SANDOZ	SANDOZ	A	Products in same GPI are equivalent	2	Determined to be safe and effective	G	Generic Name	P	2.9794e+009	0	Y	Y	1	Not a Maintenance Drug
65200010208240	47781035711	NULL	8	no	NULL	Opioid Partial Agonists	70745G53	Buprenorphine HCl-Naloxone HCl SL Film 8-2 MG (Base Equiv)	Buprenorphine HCl-Naloxone HCl	1.000	EA	1	U	PG	Package	SL	Sublingual	FILM	Film	8-2	MG	S	Rx (multiple source)	3	A	NULL	Active	47781	ALVOGEN	ALVOGEN	A	Products in same GPI are equivalent	2	Determined to be safe and effective	G	Generic Name	P	2.9794e+009	0	Y	Y	1	Not a Maintenance Drug
65200010208240	43598058230	NULL	8	no	NULL	Opioid Partial Agonists	70745033	Buprenorphine HCl-Naloxone HCl SL Film 8-2 MG (Base Equiv)	Buprenorphine HCl-Naloxone HCl	30.000	EA	1	U	BX	Box	SL	Sublingual	FILM	Film	8-2	MG	S	Rx (multiple source)	3	A	NULL	Active	55111	DR.REDDY'S	DR.REDDY'S LABORATORIES, INC.	A	Products in same GPI are equivalent	2	Determined to be safe and effective	G	Generic Name	P	2.9794e+009	0	Y	Y	1	Not a Maintenance Drug
65200010208240	52427069803	NULL	8	no	NULL	Opioid Partial Agonists	70745033	Buprenorphine HCl-Naloxone HCl SL Film 8-2 MG (Base Equiv)	Buprenorphine HCl-Naloxone HCl	30.000	EA	1	U	BX	Box	SL	Sublingual	FILM	Film	8-2	MG	S	Rx (multiple source)	3	A	NULL	Active	52427	ALMATICA	ALMATICA	A	Products in same GPI are equivalent	2	Determined to be safe and effective	G	Generic Name	P	2.9794e+009	0	Y	Y	1	Not a Maintenance Drug
65200010208240	54569639900	NULL	8	no	NULL	Opioid Partial Agonists	70745033	Buprenorphine HCl-Naloxone HCl SL Film 8-2 MG (Base Equiv)	Suboxone	30.000	EA	1	U	BX	Box	SL	Sublingual	FILM	Film	8-2	MG	S	Rx (multiple source)	3	I	NULL	Inactive	54569	ASMEDSOLUT	A-S MEDICATION SOLUTIONS	A	Products in same GPI are equivalent	2	Determined to be safe and effective	T	Trademarked Name	P	3.2214e+009	0	Y	Y	1	Not a Maintenance Drug
65200010208240	47781035703	NULL	8	no	NULL	Opioid Partial Agonists	70745033	Buprenorphine HCl-Naloxone HCl SL Film 8-2 MG (Base Equiv)	Buprenorphine HCl-Naloxone HCl	30.000	EA	1	U	BX	Box	SL	Sublingual	FILM	Film	8-2	MG	S	Rx (multiple source)	3	A	NULL	Active	47781	ALVOGEN	ALVOGEN	A	Products in same GPI are equivalent	2	Determined to be safe and effective	G	Generic Name	P	2.9794e+009	0	Y	Y	1	Not a Maintenance Drug
65200010208240	43598058201	NULL	8	no	NULL	Opioid Partial Agonists	70745G53	Buprenorphine HCl-Naloxone HCl SL Film 8-2 MG (Base Equiv)	Buprenorphine HCl-Naloxone HCl	1.000	EA	1	U	PG	Package	SL	Sublingual	FILM	Film	8-2	MG	S	Rx (multiple source)	3	A	NULL	Active	55111	DR.REDDY'S	DR.REDDY'S LABORATORIES, INC.	A	Products in same GPI are equivalent	2	Determined to be safe and effective	G	Generic Name	P	2.9794e+009	0	Y	Y	1	Not a Maintenance Drug
65200010208240	00378876793	NULL	8	no	NULL	Opioid Partial Agonists	70745033	Buprenorphine HCl-Naloxone HCl SL Film 8-2 MG (Base Equiv)	Buprenorphine HCl-Naloxone HCl	30.000	EA	1	U	BX	Box	SL	Sublingual	FILM	Film	8-2	MG	S	Rx (multiple source)	3	A	NULL	Active	378	MYLAN	MYLAN	A	Products in same GPI are equivalent	2	Determined to be safe and effective	G	Generic Name	P	2.9794e+009	0	Y	Y	1	Not a Maintenance Drug
65200010208240	00378876716	NULL	8	no	NULL	Opioid Partial Agonists	70745G53	Buprenorphine HCl-Naloxone HCl SL Film 8-2 MG (Base Equiv)	Buprenorphine HCl-Naloxone HCl	1.000	EA	1	U	PG	Package	SL	Sublingual	FILM	Film	8-2	MG	S	Rx (multiple source)	3	A	NULL	Active	378	MYLAN	MYLAN	A	Products in same GPI are equivalent	2	Determined to be safe and effective	G	Generic Name	P	2.9794e+009	0	Y	Y	1	Not a Maintenance Drug
65200010208250	00781724964	NULL	12	no	NULL	Opioid Partial Agonists	80301033	Buprenorphine HCl-Naloxone HCl SL Film 12-3 MG (Base Equiv)	Buprenorphine HCl-Naloxone HCl	30.000	EA	1	U	BX	Box	SL	Sublingual	FILM	Film	12-3	MG	S	Rx (multiple source)	3	A	NULL	Active	781	SANDOZ	SANDOZ	A	Products in same GPI are equivalent	2	Determined to be safe and effective	G	Generic Name	P	3.2214e+009	0	Y	Y	1	Not a Maintenance Drug
65200010208250	47781035803	NULL	12	no	NULL	Opioid Partial Agonists	80301033	Buprenorphine HCl-Naloxone HCl SL Film 12-3 MG (Base Equiv)	Buprenorphine HCl-Naloxone HCl	30.000	EA	1	U	BX	Box	SL	Sublingual	FILM	Film	12-3	MG	S	Rx (multiple source)	3	A	NULL	Active	47781	ALVOGEN	ALVOGEN	A	Products in same GPI are equivalent	2	Determined to be safe and effective	G	Generic Name	P	3.2214e+009	0	Y	Y	1	Not a Maintenance Drug
65200010208250	47781035811	NULL	12	no	NULL	Opioid Partial Agonists	80301G53	Buprenorphine HCl-Naloxone HCl SL Film 12-3 MG (Base Equiv)	Buprenorphine HCl-Naloxone HCl	1.000	EA	1	U	PG	Package	SL	Sublingual	FILM	Film	12-3	MG	S	Rx (multiple source)	3	A	NULL	Active	47781	ALVOGEN	ALVOGEN	A	Products in same GPI are equivalent	2	Determined to be safe and effective	G	Generic Name	P	3.2214e+009	0	Y	Y	1	Not a Maintenance Drug
65200010208250	12496121201	NULL	12	no	NULL	Opioid Partial Agonists	80301G53	Buprenorphine HCl-Naloxone HCl SL Film 12-3 MG (Base Equiv)	Suboxone	1.000	EA	1	U	PG	Package	SL	Sublingual	FILM	Film	12-3	MG	S	Rx (multiple source)	3	A	NULL	Active	12496	INDIVIOR	INDIVIOR INC	A	Products in same GPI are equivalent	2	Determined to be safe and effective	T	Trademarked Name	P	3.2214e+009	0	Y	Y	1	Not a Maintenance Drug
65200010208250	52427071203	NULL	12	no	NULL	Opioid Partial Agonists	80301033	Buprenorphine HCl-Naloxone HCl SL Film 12-3 MG (Base Equiv)	Buprenorphine HCl-Naloxone HCl	30.000	EA	1	U	BX	Box	SL	Sublingual	FILM	Film	12-3	MG	S	Rx (multiple source)	3	A	NULL	Active	52427	ALMATICA	ALMATICA	A	Products in same GPI are equivalent	2	Determined to be safe and effective	G	Generic Name	P	3.2214e+009	0	Y	Y	1	Not a Maintenance Drug
65200010208250	12496121203	NULL	12	no	NULL	Opioid Partial Agonists	80301033	Buprenorphine HCl-Naloxone HCl SL Film 12-3 MG (Base Equiv)	Suboxone	30.000	EA	1	U	BX	Box	SL	Sublingual	FILM	Film	12-3	MG	S	Rx (multiple source)	3	A	NULL	Active	12496	INDIVIOR	INDIVIOR INC	A	Products in same GPI are equivalent	2	Determined to be safe and effective	T	Trademarked Name	P	3.2214e+009	0	Y	Y	1	Not a Maintenance Drug
65200010208250	43598058130	NULL	12	no	NULL	Opioid Partial Agonists	80301033	Buprenorphine HCl-Naloxone HCl SL Film 12-3 MG (Base Equiv)	Buprenorphine HCl-Naloxone HCl	30.000	EA	1	U	BX	Box	SL	Sublingual	FILM	Film	12-3	MG	S	Rx (multiple source)	3	A	NULL	Active	55111	DR.REDDY'S	DR.REDDY'S LABORATORIES, INC.	A	Products in same GPI are equivalent	2	Determined to be safe and effective	G	Generic Name	P	3.2214e+009	0	Y	Y	1	Not a Maintenance Drug
65200010208250	00781724906	NULL	12	no	NULL	Opioid Partial Agonists	80301G53	Buprenorphine HCl-Naloxone HCl SL Film 12-3 MG (Base Equiv)	Buprenorphine HCl-Naloxone HCl	1.000	EA	1	U	PG	Package	SL	Sublingual	FILM	Film	12-3	MG	S	Rx (multiple source)	3	A	NULL	Active	781	SANDOZ	SANDOZ	A	Products in same GPI are equivalent	2	Determined to be safe and effective	G	Generic Name	P	3.2214e+009	0	Y	Y	1	Not a Maintenance Drug
65200010208250	43598058101	NULL	12	no	NULL	Opioid Partial Agonists	80301G53	Buprenorphine HCl-Naloxone HCl SL Film 12-3 MG (Base Equiv)	Buprenorphine HCl-Naloxone HCl	1.000	EA	1	U	PG	Package	SL	Sublingual	FILM	Film	12-3	MG	S	Rx (multiple source)	3	A	NULL	Active	55111	DR.REDDY'S	DR.REDDY'S LABORATORIES, INC.	A	Products in same GPI are equivalent	2	Determined to be safe and effective	G	Generic Name	P	3.2214e+009	0	Y	Y	1	Not a Maintenance Drug
65200010208250	00378876816	NULL	12	no	NULL	Opioid Partial Agonists	80301G53	Buprenorphine HCl-Naloxone HCl SL Film 12-3 MG (Base Equiv)	Buprenorphine HCl-Naloxone HCl	1.000	EA	1	U	PG	Package	SL	Sublingual	FILM	Film	12-3	MG	S	Rx (multiple source)	3	A	NULL	Active	378	MYLAN	MYLAN	A	Products in same GPI are equivalent	2	Determined to be safe and effective	G	Generic Name	P	3.2214e+009	0	Y	Y	1	Not a Maintenance Drug
65200010208250	52427071211	NULL	12	no	NULL	Opioid Partial Agonists	80301G53	Buprenorphine HCl-Naloxone HCl SL Film 12-3 MG (Base Equiv)	Buprenorphine HCl-Naloxone HCl	1.000	EA	1	U	PG	Package	SL	Sublingual	FILM	Film	12-3	MG	S	Rx (multiple source)	3	A	NULL	Active	52427	ALMATICA	ALMATICA	A	Products in same GPI are equivalent	2	Determined to be safe and effective	G	Generic Name	P	3.2214e+009	0	Y	Y	1	Not a Maintenance Drug
65200010208250	00378876893	NULL	12	no	NULL	Opioid Partial Agonists	80301033	Buprenorphine HCl-Naloxone HCl SL Film 12-3 MG (Base Equiv)	Buprenorphine HCl-Naloxone HCl	30.000	EA	1	U	BX	Box	SL	Sublingual	FILM	Film	12-3	MG	S	Rx (multiple source)	3	A	NULL	Active	378	MYLAN	MYLAN	A	Products in same GPI are equivalent	2	Determined to be safe and effective	G	Generic Name	P	3.2214e+009	0	Y	Y	1	Not a Maintenance Drug
65200010208260	59385001201	NULL	4	no	NULL	Opioid Partial Agonists	89180G53	Buprenorphine-Naloxone Buccal Film 2.1-0.3 MG (Base Equiv)	Bunavail	1.000	EA	1	U	PG	Package	BU	Buccal	FILM	Film	2.1-0.3	MG	R	Rx (single source)	3	A	NULL	Active	59385	BIODELIV	BIODELIVERY SCIENCES	N	Equivalency determination not available	2	Determined to be safe and effective	T	Trademarked Name	P	3.439e+009	0	Y	Y	1	Not a Maintenance Drug
65200010208260	59385001230	NULL	4	no	NULL	Opioid Partial Agonists	89180033	Buprenorphine-Naloxone Buccal Film 2.1-0.3 MG (Base Equiv)	Bunavail	30.000	EA	1	U	BX	Box	BU	Buccal	FILM	Film	2.1-0.3	MG	R	Rx (single source)	3	A	NULL	Active	59385	BIODELIV	BIODELIVERY SCIENCES	N	Equivalency determination not available	2	Determined to be safe and effective	T	Trademarked Name	P	3.439e+009	0	Y	Y	1	Not a Maintenance Drug
65200010208270	59385001401	NULL	8	no	NULL	Opioid Partial Agonists	89181G53	Buprenorphine-Naloxone Buccal Film 4.2-0.7 MG (Base Equiv)	Bunavail	1.000	EA	1	U	PG	Package	BU	Buccal	FILM	Film	4.2-0.7	MG	R	Rx (single source)	3	A	NULL	Active	59385	BIODELIV	BIODELIVERY SCIENCES	N	Equivalency determination not available	2	Determined to be safe and effective	T	Trademarked Name	P	3.439e+009	0	Y	Y	1	Not a Maintenance Drug
65200010208270	59385001430	NULL	8	no	NULL	Opioid Partial Agonists	89181033	Buprenorphine-Naloxone Buccal Film 4.2-0.7 MG (Base Equiv)	Bunavail	30.000	EA	1	U	BX	Box	BU	Buccal	FILM	Film	4.2-0.7	MG	R	Rx (single source)	3	A	NULL	Active	59385	BIODELIV	BIODELIVERY SCIENCES	N	Equivalency determination not available	2	Determined to be safe and effective	T	Trademarked Name	P	3.439e+009	0	Y	Y	1	Not a Maintenance Drug
65200010208280	59385001601	NULL	12	no	NULL	Opioid Partial Agonists	89182G53	Buprenorphine-Naloxone Buccal Film 6.3-1 MG (Base Equiv)	Bunavail	1.000	EA	1	U	PG	Package	BU	Buccal	FILM	Film	6.3-1	MG	R	Rx (single source)	3	A	NULL	Active	59385	BIODELIV	BIODELIVERY SCIENCES	N	Equivalency determination not available	2	Determined to be safe and effective	T	Trademarked Name	P	3.439e+009	0	Y	Y	1	Not a Maintenance Drug
65200010208280	59385001630	NULL	12	no	NULL	Opioid Partial Agonists	89182033	Buprenorphine-Naloxone Buccal Film 6.3-1 MG (Base Equiv)	Bunavail	30.000	EA	1	U	BX	Box	BU	Buccal	FILM	Film	6.3-1	MG	R	Rx (single source)	3	A	NULL	Active	59385	BIODELIV	BIODELIVERY SCIENCES	N	Equivalency determination not available	2	Determined to be safe and effective	T	Trademarked Name	P	3.439e+009	0	Y	Y	1	Not a Maintenance Drug

## Sheet: GPI
TCGPI_ID	ROOT_CLASSIFICATION	SECONDARY_CLASSIFICATION	TCGPI_NAME	DRUG_NAME	Mono_product	std_dose
6520001000E520	Analgesics - Opioid	Opioid Partial Agonists	Buprenorphine Extended Release Soln Pref Syr 100 MG/0.5ML	Sublocade	yes
6520001000E530	Analgesics - Opioid	Opioid Partial Agonists	Buprenorphine Extended Release Soln Pref Syr 300 MG/1.5ML	Sublocade	yes
65200010100760	Analgesics - Opioid	Opioid Partial Agonists	Buprenorphine HCl SL Tab 2 MG (Base Equiv)	Buprenorphine HCl	yes	2
65200010100780	Analgesics - Opioid	Opioid Partial Agonists	Buprenorphine HCl SL Tab 8 MG (Base Equiv)	Buprenorphine HCl	yes	8
65200010200710	Analgesics - Opioid	Opioid Partial Agonists	Buprenorphine HCl-Naloxone HCl SL Tab 0.7-0.18 MG (Base Eq)	Zubsolv	no	1
65200010200715	Analgesics - Opioid	Opioid Partial Agonists	Buprenorphine HCl-Naloxone HCl SL Tab 1.4-0.36 MG (Base Eq)	Zubsolv	no	2
65200010200720	Analgesics - Opioid	Opioid Partial Agonists	Buprenorphine HCl-Naloxone HCl SL Tab 2-0.5 MG (Base Equiv)	Buprenorphine HCl-Naloxone HCl	no	2
65200010200725	Analgesics - Opioid	Opioid Partial Agonists	Buprenorphine HCl-Naloxone HCl SL Tab 2.9-0.71 MG (Base Eq)	Zubsolv	no	4
65200010200732	Analgesics - Opioid	Opioid Partial Agonists	Buprenorphine HCl-Naloxone HCl SL Tab 5.7-1.4 MG (Base Eq)	Zubsolv	no	8
65200010200740	Analgesics - Opioid	Opioid Partial Agonists	Buprenorphine HCl-Naloxone HCl SL Tab 8-2 MG (Base Equiv)	Suboxone	no	8
65200010200745	Analgesics - Opioid	Opioid Partial Agonists	Buprenorphine HCl-Naloxone HCl SL Tab 8.6-2.1 MG (Base Eq)	Zubsolv	no	12
65200010200760	Analgesics - Opioid	Opioid Partial Agonists	Buprenorphine HCl-Naloxone HCl SL Tab 11.4-2.9 MG (Base Eq)	Zubsolv	no	16
65200010208220	Analgesics - Opioid	Opioid Partial Agonists	Buprenorphine HCl-Naloxone HCl SL Film 2-0.5 MG (Base Equiv)	Buprenorphine HCl-Naloxone HCl	no	2
65200010208230	Analgesics - Opioid	Opioid Partial Agonists	Buprenorphine HCl-Naloxone HCl SL Film 4-1 MG (Base Equiv)	Buprenorphine HCl-Naloxone HCl	no	4
65200010208240	Analgesics - Opioid	Opioid Partial Agonists	Buprenorphine HCl-Naloxone HCl SL Film 8-2 MG (Base Equiv)	Buprenorphine HCl-Naloxone HCl	no	8
65200010208250	Analgesics - Opioid	Opioid Partial Agonists	Buprenorphine HCl-Naloxone HCl SL Film 12-3 MG (Base Equiv)	Buprenorphine HCl-Naloxone HCl	no	12
65200010208260	Analgesics - Opioid	Opioid Partial Agonists	Buprenorphine-Naloxone Buccal Film 2.1-0.3 MG (Base Equiv)	Bunavail	no	4
65200010208270	Analgesics - Opioid	Opioid Partial Agonists	Buprenorphine-Naloxone Buccal Film 4.2-0.7 MG (Base Equiv)	Bunavail	no	8
65200010208280	Analgesics - Opioid	Opioid Partial Agonists	Buprenorphine-Naloxone Buccal Film 6.3-1 MG (Base Equiv)	Bunavail	no	12

## Sheet: sql
/****** Script for SelectTopNRows command from SSMS ******/
SELECT [TCGPI_ID]
,[ROOT_CLASSIFICATION]
,[SECONDARY_CLASSIFICATION]
,[GENERIC_PRODUCT_PACK_CODE]
,[TCGPI_NAME]
,[DRUG_NAME]
,[NDC_UPC_HRI]
,[NEW_NDC_UPC_HRI]
,[NEW_EFFECTV_DTE]
,[PACKAGE_SIZE]
,[PACKAGE_SIZE_UOM]
,[PACKAGE_QUANTITY]
,[UNIT_DOSE_UNIT_USE_PKG_CODE]
,[PACKAGE_DESCRIPTION_CODE]
,[PACK_DESCR]
,[ROUTE_OF_ADMINISTRATION]
,[ROA_DESCR]
,[DOSAGE_FORM]
,[DOSE_FRM_DESCR]
,[STRENGTH]
,[STRENGTH_UNIT_OF_MEASURE]
,[RX_OTC_INDICATOR_FLAG]
,[RX_OTC_DESCR]
,[DEA_SCHEDULE_NUM]
,[ITEM_STATUS_FLAG]
,[INACTV_DT]
,[ITEM_STAT_DESCR]
,[MEDISPAN_LABELER_ID]
,[MANUFACTURER_ABBR_NAME]
,[MANUFACTURER_NAME]
,[BIOEQUIVALENCE_CODE]
,[BIOEQUIV_DESCR]
,[EFFICACY_CODE]
,[EFFICACY_DESCR]
,[BRAND_NAME_CODE]
,[BRAND_NAME_DESCR]
,[NAME_SOURCE_CODE]
,[KDC]
,[NEW_DRUG_DESCRIPTOR_IDENTIFIER]
,[SCREENABLE_FLAG]
,[KDC_FLAG]
,[MAINTENANCE_DRUG_CODE]
,[MAINTENANCE_DRUG_DESCR]
FROM [MEDISPAN].[dbo].[MEDISPAN_NDC_VW]
where TCGPI_ID in ('6520001000E520','6520001000E530','65200010100760','65200010100780','65200010200710','65200010200715',
'65200010200720','65200010200725','65200010200732','65200010200740','65200010200745','65200010200760','65200010208220','65200010208230',
'65200010208240','65200010208250','65200010208260','65200010208270','65200010208280')
order by TCGPI_ID

## Sheet: NDC
NDC_UPC_HRI	std_dose	mono_product
12496010001	null	yes
12496010005	null	yes
12496030005	null	yes
12496030001	null	yes
55700030230	2	yes
60687048121	2	yes
12496127802	2	yes
00378092393	2	yes
60687048111	2	yes
49999063830	2	yes
00054017613	2	yes
35356055530	2	yes
00228315603	2	yes
50383092493	2	yes
68308020230	2	yes
35356055530	2	yes
00093537856	2	yes
42858050103	2	yes
62756045983	2	yes
60687049221	8	yes
53217024630	8	yes
00054017713	8	yes
55700030330	8	yes
35356055630	8	yes
63874117303	8	yes
43063075306	8	yes
68308020830	8	yes
63629409201	8	yes
49999063930	8	yes
42858050203	8	yes
00093537956	8	yes
12496131002	8	yes
00378092493	8	yes
50090292400	8	yes
54569657800	8	yes
68258299103	8	yes
00228315303	8	yes
62756046083	8	yes
50383093093	8	yes
60687049211	8	yes
54123090730	1	no
54123091430	2	no
49999039515	2	no
65162041603	2	no
60429058633	2	no
12496128302	2	no
42291017430	2	no
54569549600	2	no
55700018430	2	no
62175045232	2	no
50268014411	2	no
62756096983	2	no
49999039530	2	no
50268014415	2	no
55700018430	2	no
00406800503	2	no
00228315473	2	no
68258299903	2	no
16590066630	2	no
54868575000	2	no
50383029493	2	no
00490005190	2	no
00490005160	2	no
68071151003	2	no
49999039507	2	no
00093572056	2	no
16590066605	2	no
60429058630	2	no
00228315403	2	no
63874108503	2	no
00406192303	2	no
00490005130	2	no
63629402801	2	no
00054018813	2	no
00490005100	2	no
52959074930	2	no
54123092930	4	no
54123095730	8	no
16590066705	8	no
54868570703	8	no
54868570704	8	no
00228315503	8	no
35356000407	8	no
43063018430	8	no
63629403401	8	no
00054018913	8	no
50383028793	8	no
35356000430	8	no
42291017530	8	no
54569640800	8	no
16590066730	8	no
66336001630	8	no
50268014511	8	no
50268014515	8	no
12496130602	8	no
54569573901	8	no
63629403402	8	no
00093572156	8	no
00406802003	8	no
54868570700	8	no
54569573900	8	no
53217013830	8	no
60429058733	8	no
16590066790	8	no
00228315573	8	no
62175045832	8	no
23490927006	8	no
55045378403	8	no
00406192403	8	no
00228315567	8	no
68071138003	8	no
23490927003	8	no
62756097083	8	no
60429058730	8	no
54868570702	8	no
43063018407	8	no
63629403403	8	no
54569573902	8	no
52959030430	8	no
23490927009	8	no
63874108403	8	no
54868570701	8	no
65162041503	8	no
54123098630	12	no
54123011430	16	no
52427069203	2	no
12496120203	2	no
43598057930	2	no
52427069211	2	no
12496120201	2	no
00378876516	2	no
00781721664	2	no
00781721606	2	no
00378876593	2	no
43598057901	2	no
47781035503	2	no
47781035511	2	no
00378876616	4	no
12496120403	4	no
52427069403	4	no
52427069411	4	no
47781035603	4	no
00781722764	4	no
12496120401	4	no
00781722706	4	no
43598058001	4	no
47781035611	4	no
00378876693	4	no
43598058030	4	no
12496120801	8	no
12496120803	8	no
55700014730	8	no
00781723806	8	no
52427069811	8	no
00781723864	8	no
47781035711	8	no
43598058230	8	no
52427069803	8	no
54569639900	8	no
47781035703	8	no
43598058201	8	no
00378876793	8	no
00378876716	8	no
00781724964	12	no
47781035803	12	no
47781035811	12	no
12496121201	12	no
52427071203	12	no
12496121203	12	no
43598058130	12	no
00781724906	12	no
43598058101	12	no
00378876816	12	no
52427071211	12	no
00378876893	12	no
59385001201	4	no
59385001230	4	no
59385001401	8	no
59385001430	8	no
59385001601	12	no
59385001630	12	no
